# Supplementary material for: COVID-19 Public Health Communication on X (Formerly Twitter): Cross-Sectional Study of Message Type, Sentiment, and Source
Source: JMIR Form Res. 2025 Mar 19;9:e59687. doi: 10.2196/59687 (PMC11939021; doi:10.2196/59687)
Supplement: Multimedia Appendix 1 [file formative-v9-e59687-s001.xlsx]

## Sheet: Sheet2
author_id	text	SP	AS	AV
99116313	France has closed it's borders to ALL means of transport from UK including accompanied Freight. Obvious serious implications for our "Landbridge" access to the EU. And for the massive congestion of trucks in Kent, the hotbed of the new #Covid19 variant, over the coming days üö® https://t.co/PbT910oWvn	Negative	Negative	Negative
202579043	6 people interviewed on @SkyNews about #Covid_19 only 1 wearing a mask correctly. If you are going to go to the bother to wear one, wear it correctly!	Negative	Negative	Negative
2697123192	#Wicklow #Ireland #Covid_19 #Social_Distancing #WINTER #Christmas #Christmas2020 I need to take my mind off of the latest episode of the Corona Crisis show. So I took this short footage. Any ideas what this is? https://t.co/LMf3kRVMpu	Neutral	Positive	Positive
486472481	@john_farrelly @sportsdes @DesmondF12 John, I‚Äôm sure your overjoyed, a great win, class football. Goes to show winners have no heroes, but totally commitment from all to the team spirit,. Class display in social distancing &amp; cleaning up . Well done Dessie &amp; team.	Positive	Positive	Positive
256275177	I have never seen as much caviar for sale in Ireland as I have this year it‚Äôs like we are in the Celtic tiger again in a pandemic 2020 is certainly a strange year	Neutral	Negative	Positive
1626046999	Hollow words. NPHET and the Government rushes to open, and keep open, schools and cr√®ches. Not at one point during the pandemic did the consider what ‚Äòyoung people‚Äô may need. https://t.co/aRfprPrXmp	Negative	Negative	Negative
1314512090	@byBrendanOBrien @fotoole13 And the Gabba is still restricted but Oz &amp; NZ got the pandemic so right from the start and look at the rewards now, Bledisloe &amp; AFL/NRal Grand Finals at 80%, albeit not at the 100k person MCG	Positive	Positive	Negative
1.01e+18	Last time i did this, a pandemic shut everything down. But because we're closer to everything taking place, it should be good. Today: Portimao FP3 and Quali Six Nations - Ireland vs Italy 24hrs of Spa Liverpool vs Sheffield I love this game. Sport/Motorsport&gt; anything else.	Positive	Positive	Positive
2355038665	Powerful short story by Roddy Doyle; https://t.co/AHgfdeQZR0 #COVID19 #covidlife #WearAMask #coronavirus #ThankYouNurses	Positive	Positive	Positive
1.25e+18	The pandemic and the pathetic management of it is certainly SinnFein's fault. Well they are in power after all arent they, and they obviously havent thought it through. https://t.co/x8seIHOImc	Negative	Negative	Negative
277172615	@piersmorgan @CharlesDagnall So right on this one, all insurers took out the cover for Pandemic after SARS but we never thought it would happen again and thought nothing of it	Negative	Negative	Neutral
407078150	@michael_hal @mir_ocall Sincerely hope so. The ‚Äòcelebrity culture‚Äô you speak of is nothing but optics, of no substance or value to society. A charade which earns individuals ‚Ç¨¬£$millions. Time to rethink about everything in a world and people in crisis. #ClimateChange #coronavirus #povertyalleviation	Negative	Positive	Negative
611746730	Whoever came up with the idea for drive thru #coronavirus testing at Croke Park deserves a big pat on the back!üëèüëèüëèüëè https://t.co/WxK0yur7HW	Positive	Positive	Positive
7.95e+17	Any tourist landing in Dublin airport ü§£ü§£üáÆüá™üáÆüá™ #coronavirus #lockdown https://t.co/f1LYV96Iwy	Neutral	Negative	Neutral
9.84e+17	Who‚Äôs footing the bill of üíµ - #coronavirus a threat to humanity as we know it - google/Facebook/Microsoft etc .. huge cash reserves &amp; very quite so far ü§î https://t.co/4SEOnXWFkr	Negative	Negative	Negative
404269524	I‚Äôm telling ye... This Coronavirus would want to fuck off very lively! I‚Äôve herselfs birthday trip to Italy in 3 weeks and there‚Äôs no hope that I‚Äôll be getting her a replacement present!...	Negative	Negative	Neutral
229442157	Very hard to see how the Coronavirus isn't going to play havoc with sport, day-to-day life over the next few weeks. The way things are going, itll be all over Europe within days.	Negative	Negative	Negative
1118741270	it‚Äôs time for Ireland to become proactive about Coronavirus disease (COVID-19).Contingency plans must start with turning the @defenceforces military hospitals St Bricins in Dublin &amp; the Curragh In Kildare into isolation Hospitals. No time for dithering #coronavirus #HSE	Negative	Neutral	Neutral
3165930843	I took this on Saturday joking about the coronavirus in Waterford... turns out, it mightn‚Äôt be a joke now going by RTE radio 1! üôàüò∑ #coronavirus https://t.co/6ouRyJmrtx	Negative	Negative	Neutral
90034917	Democrats For Sanders @BernieSanders #Dems4Sanders Dems leaders must stop the undemocratic process to denial Bernie Sanders from being the nominee of Democratic Party #DemDebate #DemocraticDebate #coronavirus #PancakeTuesday #PancakeDay2020 #Bernie2020 #TravelTuesday #Assange https://t.co/tgys6pdSyW	Neutral	Neutral	Neutral
58541221	Interesting article about what‚Äôs known so far about the origin of the Wuhan coronavirus. Bat or snake? https://t.co/fV5lmZRziX	Neutral	Negative	Neutral
22410497	So @NetflixUK new series #Pandemic comes out the same day the #coronavirus explodes as a pandemic in China ü§î	Negative	Negative	Neutral
14306636	just about..watching the documentary "Pandemic is now" and the coronavirus outbreak happening. Sad seeing arguments like "I'm confident that my kids are better off vaccines.." confidence right?	Negative	Negative	Negative
38152203	I wish @MaryLouMcDonald was on this debate #coronavirus	Neutral	Positive	Neutral
8.02e+17	Interim guidelines on 2019-nCoV #coronavirus https://t.co/TUA9d4TxP8	Neutral	Neutral	Neutral
195787091	Social distancing #COVID19 #Gogglebox #goggleboxirl #tullytwins https://t.co/kSkxi8gCdr	Neutral	Neutral	Neutral
1.26e+18	@planetjedward So proud of you boys talking openly about your emotions &amp; feelings in this #COVID19 Pandemic. Wow Young people are so resilient ü•∫ Thank you both for your honesty &amp; keep doing what you're doing. Your Mum would be so proud of you #Hopeü¶ã #EverbodyHurts #REM ‚òò	Positive	Positive	Positive
2478132827	IUA Statement 25/09/20: All universities to introduce enhanced measures in response to increased Covid-19 incidence https://t.co/zcOk2RJ5Xl	Negative	Positive	Neutral
518732035	My 9 year old is obsessed with Robert Grace - Fake Fine https://t.co/PQwXsqZ3wa via @YouTube. I think he loves that it helps him describe his upset about the pandemic. I‚Äôve to record the #latelate tonight for him. ü§∑‚Äç‚ôÄÔ∏è#growingupinapandemic	Negative	Positive	Positive
3427708840	Great to see the field-leading work of @nolankucd @UCD_Research highlighted by @conorfhunt on RT√â six one news &amp; website https://t.co/iuScqIBwRi The innovative methodology has really now informed best surgical &amp; anaesthesiological care along with other disciplines @Matersurgery	Neutral	Positive	Positive
618488403	Our Ministers, TDs and Senators breaching the Covid-19 guidelines does not mean that we can or should. Just because they were stupid doesn‚Äôt mean we have to be. Be better than them.	Negative	Negative	Negative
2548757766	This is what worries me. We cannot become complacent in our anger. I know this is shit. I know this is hard. But the numbers are on the rise even before the schools reopen, we cannot drop our guard against Covid-19. Be angry but don‚Äôt go with ‚Äúif they can do it I can too‚Äù option. https://t.co/MavuK7ikt6	Negative	Negative	Negative
131332987	The government has shown consistent ineptitude and arrogance toward all of us making sacrifices during this pandemic. This is no time for a D√°il recess. #RecallTheD√°il https://t.co/tprgIDVo1o	Negative	Negative	Negative
29469730	It‚Äôs a real cowardly act from the government not to recall the D√°il. Middle of a pandemic, ministerial resignations which means a replacement can‚Äôt be put in place? Shameful #recallthedail https://t.co/gFeZq1jcGt	Negative	Negative	Negative
120587910	Now every reporter in Ireland are hunting down a moment where Big Phil broke the quarantine......a walk on the beach or in the woods? Dinner booking in local eatery? Going to mass! The hunt is on and I guessing if he can make it past the Sunday papers he will be ok! https://t.co/Ne5sOuz6rJ	Negative	Negative	Negative
1171455391	@RadioBrendanRTE @DrZeroCraic 1/Typical Justine McCarthy defending 'the poor' who are blatantly breaking the Covid-19 rules by travelling abroad (thus rendering themselves unavailable for work that comes up at short notice) by imagining-up 'rich' travellers with off shore accounts etc who are allowed to.../1	Negative	Negative	Negative
1064202373	@curielcoaching Hi Mar√≠a that video really made me smile üòÉ We all need to focus on the small positive moments around us. They can easily be lost in the tidal wave of pandemic news ü§óüíõ I hope you have a winderful Sunday üòä	Negative	Positive	Positive
459376368	Appalling-so the only people who will be sanctioned for going on holidays during Covid-19 are people on social welfare, many of whom are on social welfare because the govt have forced the closure of the industry they work in (pubs, nightclubs etc.) No surprise it‚Äôs a FG minister https://t.co/zg2GKnsvK4	Negative	Positive	Negative
21683194	#thelimericklawyer #staysafe #covid_19 #coronalimericks #manchesterunited #brunofernandes #rashford #finalday #premierleague I am really looking forward to this afternoon. Huge game for United and where the project‚Ä¶ https://t.co/oKneYUlBLY	Neutral	Positive	Positive
9.4e+17	@man_meridian @CiaranCuffe Try free parking, I suspect all the car park owners would be upset at it though. As it stands, the pedestrianised streets had almost no on street spaces, barely 30 I'd reckon. Free parking won't encourage the well-heeled of S. Dublin to go in to shop in Grafton st in a pandemic.	Negative	Negative	Positive
37303214	I‚Äôm of the opinion that nba players should simply stop contracting COVID-19.	Negative	Negative	Positive
250213480	Trump is not just in denial but also indifferent to an unfolding American tragedy https://t.co/7lNugzUx9C	Negative	Negative	Negative
318351499	@electionlit HSE car stickers. Covid 19 Heatlh Worker.	Neutral	Neutral	Neutral
250213480	BBC News - Coronavirus: 'Very significant' resurgences in Europe alarm WHO https://t.co/45mT65XVBM	Negative	Negative	Neutral
23740797	Landlords: did you know the emergency legislation brought in during Covid-19 has been extended to the 20th July. A landlord is not permitted to issue a notice of termination whilst this legislation is in place. Not sure on options? Contact us for help. https://t.co/wDygqxtqDH	Neutral	Negative	Neutral
245483604	Our elf on the shelf has arrived for 2020. At least the f**cker will be in quarantine for 2 weeks in the baloon https://t.co/VG6sebxzDr	Negative	Positive	Positive
270173270	There was a phrase whispered between culchie blow-ins such as myself who were either leaving or considering it long in advance of the pandemic: ‚ÄòDublin is over.‚Äô https://t.co/s6WjV1DF2C	Negative	Negative	Positive
2572844671	Tempus fugit - 38y ago tonight I was practicing singing Stille Nacht &amp; O Tannenbaum for the school Christmas Concert. Back then time scraped by; whereas now it‚Äôs flying. Looking back I feel enormous sympathy for teenagers now; the Coronavirus must feel endless. Be kind to them.	Negative	Negative	Positive
46733147	1 Photo/ Day 119: Crazy fog today! #quarantine #ig_cork #daily_ireland #kinsale #loves_ireland #foggy @ Kinsale, Ireland https://t.co/c46VXnwIgL	Negative	Positive	Neutral
2883971211	Phew! https://t.co/cs5OYeQJ1x	Neutral	Neutral	Neutral
21399096	No social distancing in Carlow, herd immunity is yer only man! @ Ballinabranagh https://t.co/s7CsN93B5K	Negative	Negative	Neutral
1211071	@Luiseach They don‚Äôt say how it beats coronavirus‚Ä¶ This diet will kill you faster than Covid-19! Now season that 5lb steak with 4lb of salt, 3 litres of olive oil, and a spring of rosemary	Negative	Negative	Positive
8.3e+17	Why? ‚Äúfailure to arrest when there is clear evidence of a serious assault and the breach of an order.... a refusal (by garda√≠) to remove the perpetrator until the victim had given a statement, despite a clear breach of an order‚Äù. https://t.co/zcVoTfAhwl	Negative	Negative	Negative
21078125	@CloWhelan Difficulties with communication have silenced people in nursing homes during this pandemic, but that‚Äôs an imbalance that needs to be addressed.	Negative	Negative	Negative
8.36e+17	I‚Äôve seen people defend Leo Varadkar for this. He lives with his boyfriend &amp; of course they‚Äôre allowed out too so that‚Äôs fine. It‚Äôs also within the required distance of Farmleigh, but they‚Äôre clearly not adhering to the social distancing rules. This is no different than Cummings. https://t.co/oYl6Y4GSOM https://t.co/naDl8i0oWe	Negative	Negative	Neutral
216805426	@zucchinisnavan last night. Superb takeaway. #livingforSaturday #supportlocal #greatfood #Covid_19 https://t.co/N99ESoOtYf	Positive	Positive	Neutral
465793592	@QuinnyDave92 @A1anRyan @newmarketgaa *social distancing rules will be adhered to	Neutral	Neutral	Neutral
41801271	@SimonHarrisTD @LeoVaradkar you need to fix loophole that allows people from outside jurastiction to travel freely while rest of country is on restricted very bad optics or does Drew just not want to upset his fellow countrymen #lockdown #Covid_19	Negative	Negative	Negative
880683949	My mum just said she had a dream that I paid a ‚Ç¨1000 for a haircut... which will give you some insight into how my quarantine is going...	Negative	Negative	Neutral
1390272355	Daily Mail has got to the bottom of the true scandal: dancing nurses caused thousands of operations to be cancelled. And managers prioritised dealing with the global pandemic that has caused over 20,000 deaths. Utterly vile. https://t.co/9dcTf6lxKs	Negative	Negative	Negative
231169687	@DaleRadio @emilynussbaum Grief &amp; loss is an undercurrent in many shows right now due to the overwhelming change that the pandemic continues to create. It has also triggered unresolved grief for quite a lot of people.	Negative	Negative	Negative
1.5e+18	"Covid-19 Ireland: Dublin professor warns new variant will hit soon" https://t.co/9W9Ji1YBdk	Negative	Negative	Negative
83130849	1308 people in hospital with Covid-19 in Ireland as of this morning. That's more than double the figure of three weeks ago. We're just supposed to carry on as if nothing is wrong despite increasing numbers of staff and students calling in sick every day.	Negative	Negative	Negative
1.24e+18	We are celebrating 2 years in business this week. We would like to thank everyone who has supported us, it‚Äôs not been the easiest couple of years with the pandemic but we are delighted to be here and to be available in over 60 locations through out Ireland!! https://t.co/oeTtz4z7ls	Positive	Positive	Positive
9.26e+17	Spent the last 2 days of quarantine playing about 15 hours of borderlands 3 with one of the lads to finish it. Felt like I was a teenager again üòÖ what a game. Might be my favourite of the series so far	Positive	Positive	Positive
1.36e+18	@Maxi6613 What a pity the RUC..sorry the PSNI didn't see the UVF breaches of social distancing...what? They did?? Well anyway the guy with the fetching spectacles is probably improving his view of the world!	Negative	Positive	Neutral
505926097	Also a #TwitterTruthBomb We are coming out the other side of a pandemic which has massively impacted our lives, the economy &amp; many peoples personal finances. Items necessary for sustaining ourselves - gas, electricity, fuel - are now increasing in price at a hideous rate. https://t.co/1iv5SbguqH	Negative	Negative	Negative
23194043	Beautifully finished home. This couple have had some journey. #Pandemic / #Dermot Nice one @DermotBannon #RoomToImprove	Positive	Positive	Positive
229922712	The WHO wants countries to sign a new Covid-19 treaty in only about 2 months. This treaty would have the ‚ÄúWHO Constitution‚Äù take precedence over a country's constitution during natural disasters 1/1 https://t.co/RSrwjq5hxB	Negative	Neutral	Neutral
2203657839	Why did Johnson not tell the queen that the pandemic was over and she should have sense not to catch it. #JohnsonOut27 #ProtectNHS	Negative	Negative	Neutral
392271696	üëÜüèº This tweet had me wondering about the future of Irish retail @RetailExIreland wants the Govt to consider offering the public free shopping vouchers to help reboot the industry Meanwhile, the pandemic has forced retailers like @theharlequindub to shut up shop and move online https://t.co/TkariamIxR	Negative	Negative	Negative
3400329311	Vinny will probably blame the Finn Harps pitch for this üôÑ Dundalk players tested for Covid after case in squad https://t.co/clRkSrNeZs via @rte	Negative	Negative	Neutral
135831863	... arrived safely on a lovely relaxing flight (although late) but couldn't believe everyone jumping up and crowding together to disembark...again no social distancing, and no reaction from @Ryanair flight attendants unfortunately about it.	Negative	Negative	Negative
19735329	I was delighted to welcome Commissioner @PaoloGentiloni to Dublin today on his first bi-lateral visit to a member state since the emergence of Covid-19. We had a productive meeting on a range of topics including NextGenerationEU, the fiscal rules, Brexit and international tax. https://t.co/K9du5SZxPv	Positive	Positive	Positive
419098116	As Sport continues to re-emerge from the impact of the pandemic is important to be reminded of the wider benefits it provides to society and the economy. Great report from @sportireland https://t.co/HIbf5UPWbn	Neutral	Positive	Neutral
11991832	If you won't proactively close a school during a pandemic to save lives but you will close one after an outbreak occurs, you're not pro-life but pro-suffering.	Negative	Negative	Negative
11991832	Helluva flex for conservatives to go from "No abortion--every child is precious" to "no masks in classrooms amid the #COVID19 pandemic" to "record child hospitalizations won't get me to limit activities." It's almost as if they care more about controlling women than saving lives.	Negative	Negative	Negative
199856570	Fianna F√°il did not end the pandemic for feck sake and I won‚Äôt forget how weak they and Fine Gael were when it came to NPHET. Anyone indicating they did, well‚Ä¶ https://t.co/R0xVopZgvD	Negative	Negative	Negative
199856570	Retweeting a DUP stance?! üò≥ To be fair, they would have been a great party to have present in the D√°il throughout the pandemic being supportive of civil liberties and business throughout. End of complements. https://t.co/EBovh60lW0	Neutral	Negative	Neutral
1.44e+18	Anyways covid 19 is over and I never caught it üëç	Positive	Positive	Positive
50298992	"Granny Aine! Granny Aine! What was the pandemic like? "Ah, Limerick had won back to back all Irelands..."	Positive	Positive	Positive
151166843	@TadhgHickey I was in the hill...I think they cracked the social distancing thing there wasn't a cork man to be seen anywhere...hard luck...I don't think anyone could have done any better the way limerick played today https://t.co/HCJGFDFqar	Neutral	Positive	Positive
241897068	I agree with this. I‚Äôm just back from the game. There was no social distancing other than the seating plan and only 1/3 of people wore masks. Lots of drunkenness on view too. What‚Äôs the difference between that and a gig?? https://t.co/mA0c5rvuxk	Negative	Negative	Negative
26251680	Pensions gap widens as pandemic deepens the divide https://t.co/TTNJ9ZG7OH	Negative	Negative	Negative
1.03e+18	A huge spike in COVID-19 infections in Limerick and Cork after today?	Negative	Negative	Neutral
412909294	‚ÄúThere are opportunities for a more hybrid model of learning delivery giving the experience of the pandemic but it‚Äôs also taught us the importance of face-to-face contact‚Äù @ShaunaDunlop at the #FETLearnerForum annual report launch https://t.co/XgePBJzU6B	Neutral	Positive	Neutral
3088606679	Really looking forward to chatting about what is it about working in theatre that keeps us going despite battling against access barriers and how the pandemic made us reevaluate the way we want to work in the future. Please spread the word! https://t.co/yHuTCmGpvY	Neutral	Positive	Positive
2733198243	@jhh226 @AnneVanAtta2 @kurteichenwald Fox News hosts take turns confusing the American people and making idiots out of them. It's a lucrative game to them. https://t.co/VRIApK7YNe	Negative	Negative	Negative
1566409892	@PaulBrennanBiz @lyonsteafan What's the misinformation on the vaccine side ü§î They've been tested, adverse reactions are being recorded &amp; real-time research is being conducted. Scientists, virologists, epidemiologists &amp; PH still working, what do 'influencers' do during a global infectious disease pandemic?	Negative	Negative	Negative
517117048	Just had my 3rd PCR test in under a week, and I am officially OUT of quarantine in Ireland! Wheeeeeeee	Positive	Positive	Positive
1.13e+18	@AnMailleach Covid 19	Neutral	Neutral	Neutral
25594911	I just read the terms "revenge travel" and "pandemic payback". Have we learnt anything from all this craziness?	Negative	Negative	Negative
22279525	He is a disgrace. He should be nowhere near govt. He‚Äôs an ideologue using the pandemic to push through his climate agenda. It‚Äôs deliberate delaying tactics re aviation on his part. He needs to be fired now. https://t.co/QvluFBC4bw	Negative	Negative	Negative
304461349	Summary of COVID-19 virus #variants - To date in Ireland, 139 cases of COVID- 19 infected with B.1.617.2 (#Delta) (specimen dates: April 7 to May 26) and 120 cases infected with B.1.617.1 (#Kappa) (specimen dates: March 26 to May 27) have been identified. https://t.co/AQ6h4nizbX https://t.co/ZSRiGpjD1L	Negative	Neutral	Neutral
157454957	The sneering and sarcasm that follows when people are "Well I guess I was right in the end"-ing is the most exhausting thing on Twitter since the pandemic started https://t.co/qjOVloea4b	Negative	Negative	Negative
2193699283	@PaulTreyvaud @ClaireByrneLive Watching sport or listening to music in a thronged pub is just brilliant.... and I really miss it! Brenda has every right to visit a pub &amp; sit at a table with her long suffering friends all listening to her views on how we should now enjoy ourselves post pandemic üòâ	Neutral	Negative	Positive
1.12e+18	Throwbacküëâüèª Lockdown 2020 üáÆüá™#familyphoto #covid_19 https://t.co/QVBHkUbCt1	Negative	Neutral	Neutral
256275177	@DrMaryFarrell @annanolan70 This is true there were a lot of bad practices in the hospitality industry &amp; a lot of them have stayed throughout the pandemic it can‚Äôt be just the PUP the majority of people want to work	Negative	Negative	Neutral
294872539	@emerald1910 Unfortunately Shannon wasn‚Äôt in great shape in terms of passenger numbers prior the COVID-19 but hopefully afterwards it will rebound and become a busy and vibrant airport again.	Negative	Positive	Positive
17052060	This is a real shot in the arm for the country https://t.co/7tDviL3aik	Positive	Negative	Neutral
431461661	üì≤ Two very important documents need to be completed beforehand. ‚Ä¢ The COVID-19 GAA Education Module (April 2021): https://t.co/ut1qg5bDcl ‚Ä¢ Complete the health questionnaire (Safe Return for Gaelic Games) in advance of each session: https://t.co/FhAOmVeEY3	Neutral	Neutral	Neutral
1244180594	@aggressie @DubLoony @FenianFiasco @Mappermick @karldolan1 @leehamill12 We were ‚Ç¨205 billion in debt thanks to ffg before the pandemic. We may not be unlimited in what we can spend but we certainly can go a lot further that northern politicians. Read the article that was put up in thread, norths min. for finance operate under Westminster allocation	Neutral	Negative	Neutral
2196945877	UCD launches global project to help children adjust to the challenges of the pandemic #COVID19 @OCO_ireland @dcediy @rodericogorman @HelenMcAneney @ShierHarry @traceywall001 @aoife_db @UCDHealthSystem @kkongats @ayrtonkelly @UCD_Research @UCD_Innovators https://t.co/DGWnT9q1cv	Neutral	Positive	Positive
45351944	Whatever happened to the other Priest that Carol was sniffing around before Covid-19?@ceilesmammy @Kiks31 @Gashsby #FairCity	Neutral	Negative	Positive
895234316	The world must realise its not an epidemic in India it‚Äôs a global pandemic. No country is safe until all countries are safe. The only global mitigating tool is https://t.co/x4PcMpPC63 a global pandemic there is no room for nationalism or rivalries .Supply India with vaccines. https://t.co/TgKsuQeGzg	Negative	Negative	Negative
1.29e+18	The C.E.O should have to answer for it it's unacceptable no matter who you are in the middle of a worldwide pandemic stealing vaccines for your kids teachers https://t.co/cy199b3jCM	Negative	Negative	Negative
21561855	This has to be the cleverest headline. Nice one #tonyconnelly @rtenews Europe Editor. And a clear indication of Tony‚Äôs musical taste. Play it Tony! #neilyoung #shotinthearm #covid_19 #journalism #goodreporting https://t.co/lc8M8Odskp	Neutral	Positive	Positive
2318000265	@EoinListon Imagine of we had Covid 19 back then Kerry would have been wiped out well before Seamus Darby üòÜüòÜ	Negative	Negative	Neutral
8.32e+17	The right to protest must remain fundamental even in the hight of a pandemic.	Negative	Positive	Neutral
1084544948	Out of quarantine and back home in Sligo after 4 years in Melbourne. Back to the farming. https://t.co/S7kJGAmgNs	Neutral	Positive	Positive
2929245239	The VFI could not be in safer &amp; passionate pair of hands as we hopefully turn the tide &amp; emerge from this forsaken pandemic. Heartiest congratulations Michael #purecork https://t.co/XdKt6XY9GA	Positive	Positive	Positive
1.29e+18	Today was my 24th birthday! @taylorswift13 thank you and your music for making me feel less lonely on my quarantine birthday üíõüíõ i honestly don‚Äôt think I would have made it to 24 without you x @taylornation13 #TaylorsVersion #FearlessTaylorsVersion https://t.co/5wIDvXHzOk	Neutral	Positive	Positive
7.92e+17	@europlias @bridsmithTD Austria is on the list for mandatory quarantine. Even EU treaties have public health exemptions	Negative	Negative	Neutral
4106646231	@bridsmithTD speaking absolute sense on Mandatory Hotel Quarantine - 1yr on from the first outbreaks of the virus &amp; government are still failing on the basics! Non-essential travel needs to stop and everyone who comes into the country needs to quarantine, simple. #TonightVMTV	Negative	Negative	Negative
386499089	If you want to know the schedule for Quarantine , Denis will set up a company 7 days before it starts !...#TonightVMTV	Negative	Negative	Positive
333475615	wish santy was real so i could ask him to end the pandemic.	Negative	Positive	Positive
298731432	@Shaun_LDNurse Yeap. Definitely agree about the quality/quanity issue! And I would like to think the one thing we take away from pandemic is the value of small group teaching. Not possible if students no ‚¨ÜÔ∏è but academic and practice staff ‚¨áÔ∏è	Negative	Positive	Positive
1.39e+18	Behavioral modification brought out by the Pandemic. https://t.co/6EPW3zEkLD	Neutral	Neutral	Positive
325626133	For so many Christmas time is a nightmare. I know too many people suffering atm. The pandemic is adding another layer of various challenges. Thinking of you all. https://t.co/I5p52yHWJ7	Negative	Negative	Negative
7.53e+17	@GGuajolote Each to their own. For me the novel isn't *about* a pandemic or a post-apocalyptic world. And the show probably shouldn't be either (for me). It's about loss and grief, how those things change us and how we deal with them.	Negative	Positive	Negative
222437499	@motherredcaps @MarkPaulTimes @davidcullinane NPHET advised that quarantine be introduced for those arriving into Ireland back in May and in June. Their advice has never wavered in regard to travel.	Negative	Neutral	Neutral
875286403	Tributes to Dublin doctor who died with Covid-19 https://t.co/Y2OKOlCyWW	Negative	Negative	Neutral
562889603	@rte @rtenews How he's still the PM? https://t.co/LGxTIowFa8	Negative	Negative	Negative
132153930	Gruyere and black pepper scones for breakfast are the single good thing (other than money and purpose) about working through the pandemic/ lockdowns.	Positive	Positive	Positive
7.02e+17	Coronavirus Property Market Predictions For Dublin: The COVID-19 Coronavirus pandemic has seen Ireland and Dublin in and out of lockdowns causing a huge amount of uncertainty Read more ¬ª The post Coronavirus Property Market Predictions For Dublin‚Ä¶ https://t.co/OZadagrXeR https://t.co/jjl64QvSPK	Negative	Negative	Negative
3432841450	@AlanGorevan @CauveryMadhavan @HelenORahilly you wrote eight books during the pandemic?....seriously impressed	Neutral	Positive	Positive
2174672081	@NursepollyRgn Currently recovering At home from Covid 19. Never experienced a sickness like it in my life. I've had vaccines even the flu vaccine. I'm on day 9. Greatful to be alive.	Negative	Positive	Positive
6291382	@kbdaly2468 ü§£ Pre pandemic they were doing parent and baby screenings during the day in @LightHouseD7, don't know if they're back yet.	Neutral	Neutral	Neutral
538318428	The best number cruncher of #Covid_19 stats in Ireland. Follow and retweet plus #WearAMask https://t.co/2g4TbyT2xe	Negative	Positive	Neutral
307027989	A short @RSADrivingTest video on the driving test during the pandemic. https://t.co/eXJRYY6Ahv	Neutral	Neutral	Neutral
2602155961	@1601DavidD Look I don't like Varadkar, nor Martin, and I'd rather both were sent packing by the electorate at the earliest opportunity üòÇ But not gonna lie when I say I'd have more confidence in Leo than Martin to offer more clarity re: the pandemic. Every MM press conference - a disaster	Negative	Negative	Negative
706946233	@TheHSA Wasn't there an agreement that Inspectorate would do the school assessments? https://t.co/eWhz7xYOEm	Negative	Negative	Neutral
7.02e+17	@99Aisling @mal808 @Jenni4Canesten @MacBrona Well when the North isn't on the map does that technically mean there are no border counties? üòâ Also new delta variant in the UK. We can't compare our situation to other countries. Apples and Oranges..although both are good for the immune system üòÑ	Negative	Negative	Neutral
1193911388	@CharletonOonagh Because the school did nothing wrong it followed the guidelines to a t. For it to close would seriously doubt the effectiveness of the guidelines all schools are following. Admission of failure would question their ability. Their focus on fomite mitigation in an airborne pandemic	Negative	Negative	Neutral
52870175	Tommy Wiseau taking Pandemic meet and greets to the next level. https://t.co/wlpVajJuz3	Neutral	Neutral	Neutral
482273415	This self isolation really makes me appreciate everything Ben does for me üò≠üò≠ missing u b x	Positive	Positive	Positive
14283197	@GlitterGeekGirl Hey there. Given the pandemic and its risk to life...are we still a year from a vaccine? Do u think they will do the same level of testing on poss vaccination candidates? Mind you...I‚Äôm guessing COVID-19 wont stop people suing corporations for bad product. :-)	Negative	Negative	Neutral
2189697473	Dream on Leo. We prefer spending 114 billion overseas aid to build women's refuges in foreign countries. Spend more money on women's empowerment in other countries We should build a National Health Service fit for the 21st century .Reality check Leo https://t.co/6IMwNqqcPe	Negative	Positive	Negative
160853084	Please sign when you get a chance https://t.co/HumtvVgsBh	Neutral	Neutral	Neutral
276429430	Coronavirus: NHS worker 'evicted from his home over landlady's fears' https://t.co/5QI2i2BYba	Negative	Negative	Negative
26752916	The UK‚Äôs problem (with ramping up COVID-19 testing) appears to be not so much that it lacks resources, but that it doesn‚Äôt quite have the right structures in place to mobilise them. https://t.co/nYrfWHMg8X	Negative	Negative	Negative
820255003	.@MattHancock Please add motor neurone disease #MND to the list of extremely vulnerable persons urgently. All people with #MND are at high risk from the #coronavirus and must be protected.#COVID19 @DHSCgovuk	Negative	Negative	Neutral
1258145076	UK Govt: Provide PPE to ALL frontline NHS to keep them safe #coronavirus - Sign the Petition! https://t.co/ALLw4EZcAp via @UKChange	Positive	Neutral	Negative
601148365	Today‚Äôs Burner now up! üî•üéß @piercepenniless asks: what might an inquiry into the UK‚Äôs response to the coronavirus actually do? And @sarahljaffe dials in from Philly to tell us what‚Äôs been going on with the crisis in the US. https://t.co/kmIUNN77NJ	Negative	Neutral	Negative
7.5167e+17	So listening to the wrong #economics seems to have been a bad idea both for #COVID„Éº19 #Testing_Testing_Testing and for the @bankofengland pre 2008 crash. https://t.co/yybYnzRW8S	Negative	Negative	Negative
123211359	@valeriedalling Stay strong V and try and keep some positivity. The media drowns is in terrible news and there will always be idiots sadly, pandemic or not. All we can do is protect ourselves, family, friends and communities by doing the right things. Keep the work coming though.	Positive	Positive	Negative
1.09669e+18	@sjs40something When done correctly and with the correct social distancing measures in place then it would be fine. Unfortunately we don‚Äôt live in that world.	Negative	Negative	Negative
431956878	Northants 4x4 Response have been working to provide assistance to the counties response to the pandemic, including delivering food parcels and welfare checks. Donations help to fund kit and PPE for the Responders, training and cover running costs. https://t.co/cYivwSViXf	Positive	Positive	Neutral
1.05512e+18	@lisanandy How did he get the virus if indeed he does have it? Not social distancing??? Stop whinging at the governments expense. How do you think we the public have been coping?	Negative	Negative	Negative
2742042262	@Trailer_Swift69 @WinterfellT Thick, indoctrinated pond life dipshits.... they are Ferrel.... they will all need help soon when they get the virus fatally for not social distancing	Negative	Negative	Negative
24410918	All happening in #Bolton. #DingDangDoo #Coronavirus #COVIDIOTS #COVID19 https://t.co/wnscggdtFM	Negative	Negative	Neutral
8.68106e+17	Daily coronavirus walks aren't so bad when you have views like these on your doorstep üòçüå∏üå≤üå≥ #coronaviruswalks #shotononeplus7pro https://t.co/TNWUnaxxxI	Positive	Positive	Positive
377696352	There are probably rocks that have moved more than I have this week #coronavirus #StayHomeSaveLives #DoingMyBit	Negative	Positive	Neutral
4850829699	Our volunteers are out this evening delivering emergency food parcels across the city during the covid-19 outbreak. Please keep your distance and stay safe üåà üè¥Û†ÅßÛ†Å¢Û†Å∑Û†Å¨Û†Å≥Û†Åø Shout out to tescoinspytty and wilkes‚Ä¶ https://t.co/PVvbsPpbuC	Neutral	Positive	Positive
156697365	@TVKev Either illiterate or hard of hearing these selfish idiots...I‚Äôm in a psychiatric hospital üè• I‚Äôve been in isolation...thankfully today I‚Äôve been told I‚Äôm coronavirus-free after being swabbed on Friday...I‚Äôm so relieved üòÖ	Negative	Negative	Negative
1.22575e+18	@OliviaSmithHist Does it involve social distancing??!ü§£üè¥Û†ÅßÛ†Å¢Û†Å•Û†ÅÆÛ†ÅßÛ†Åøüá¨üáßü•Éü•É	Negative	Neutral	Neutral
55219666	BBC News - University self-isolation: PPE to pee and running out of food https://t.co/KYVSm0JVMv. Does this come as a surprise?	Negative	Negative	Negative
2872730139	Hunts and shoots should not be exempt from 6 person rule + Covid-19 restrictions - Sign the Petition! https://t.co/h8AEpdzKMt via @UKChange	Negative	Neutral	Neutral
2476843155	No one should return to rough sleeping or lose their home as coronavirus measures lift. Join me in asking the UK Government to pass an emergency homelessness law to ensure a #HomeForAll across Britain -&gt; https://t.co/JtMnV3FprT	Neutral	Positive	Neutral
7.73605e+17	Social distancing ‚úñÔ∏è masks ‚úñÔ∏è less than 6 together ‚úñÔ∏è @BorisJohnson @MattHancock care to explain? Do what we say, not what we do üñïüñïüñïüñï https://t.co/mieQyW7r1g	Positive	Negative	Negative
41312844	As part of a University of Hertfordshire project, Hitchin and Harpenden MP Bim Afolami has spoken of the community‚Äôs response to the COVID-19 crisis and shared his predictions for the county‚Äôs recovery. https://t.co/Wc5MtVlDmk https://t.co/HZSY69fHlH	Neutral	Neutral	Neutral
4885036415	@ChrisWickNews Coronavirus face masks could be used by terrorists to hide their identity, says SAS-trained security expert https://t.co/gQAecTKb5E	Negative	Negative	Neutral
901958731	I can't believe #Aldi is still selling meat from #T√∂nnies, the meat producer responsible for 1500 new coronavirus cases! Aldi must answer for this: https://t.co/tKhM0NSafN	Negative	Negative	Negative
362111752	@HumzaYousaf Why should everyone be punished for one mans mistake? Lots of people are breaking quarantine rules, no need to cancel football games	Negative	Negative	Negative
1516282310	https://t.co/En3cj3wrTX Latest CLEAPPS guidance for practical work in Sept .	Neutral	Neutral	Neutral
18865764	can she claim on travel insurance for her flight money back due to the Coronavirus under pandemic disruption.	Neutral	Neutral	Neutral
3420331755	Over the last 8 weeks we have been getting groups back to running and using Meon Valley Trail as our base. This has allowed us to run together whilst all keeping within the Government guidelines of social distancing.‚Ä¶ https://t.co/22O6ODlXFP	Positive	Positive	Positive
1861530738	Thank you to #James @Trailfinders for helping me find flights to get our daughter back from #Australia after flights cancelled from another company. Vital to get her back before her student visa expired and had time to quarantine before return to @LancasterUni for final year !	Neutral	Positive	Positive
91386387	So in the middle of this apparent pandemic this brainless toad wants an inquiry! As twats go he‚Äôs up there with the best of them https://t.co/h0wIJZ6H1x	Negative	Negative	Positive
1104589658	@stmarysCF10 As the national shrine as well as one of the largest tourist attractions in Wales, we were allowed to open yesterday as per government legislation, with the appropriate risk assessments in place. https://t.co/vwonamPN0c	Positive	Positive	Positive
140536091	To all the residents of @RBWM - it‚Äôs a little different this year but here‚Äôs wishing you all a safe and happy Christmas üéÑ personally I am looking forward to coming out of self-isolation on Boxing Day! Here‚Äôs to a better 2021!	Neutral	Positive	Positive
1.14854e+18	A reminder to everyone; #Covid19UK #COVID19 #COVIDIOTS Around 1 in 3 people with Covid-19 have no symptoms. Remember ‚Äì Hands, Face, Space. And let fresh air in.	Negative	Negative	Neutral
2768969445	A global pandemic and global movement is fineü§¶‚Äç‚ôÇÔ∏è and they wonder why the plebs call it a plandemic. Who can we sue the aviation authority or the governments?	Negative	Negative	Negative
1.14854e+18	Relaxation of coronavirus rules for Christmas scrapped for much of south-east England - and cut to one day for rest of England ‚Ä¢Effective 20th December, will last for two weeks and will be reviewed on 30 December	Negative	Negative	Neutral
4264297743	I just signed the petition calling on @BorisJohnson to extend the Brexit transition period so that the country can deal with the coronavirus crisis. Will you add your name? https://t.co/L7Y4QpV3tX	Negative	Neutral	Neutral
1045545524	At the start of the pandemic @EvanHD said we will drop the things we hate like commuting but keep the things we like - watching sports theatre and even working together. Now another top economist #andyhaldane says the same https://t.co/INTdUhPruX	Neutral	Positive	Positive
138722418	America @realDonaldTrump is so desperate to cling onto power the whole world is laughing at you if only it wasn't so sad Donald Trump declares pandemic is 'ending' despite cases soaring in US https://t.co/V9dvA5RWMB via @MetroUK	Negative	Negative	Negative
180161475	After 2 weeks of multiple health screens and asking everyone to quarantine, I surprised my closest inner circle with a trip to a private island where we could pretend things were normal just for a brief moment in time. https://t.co/hfFiMm9xb2	Neutral	Positive	Positive
17519978	After 2 weeks of multiple health screens and asking everyone to quarantine, I surprised my closest inner circle with a trip to a private island where we could pretend things were normal just for a brief moment in time. https://t.co/t2uNGOm2Lj	Neutral	Positive	Positive
20612393	I knew I was missing something during this pandemic. If only I'd thought to fly my inner circle to a private island it would have been so much easier ü§¶ https://t.co/dft0SNcz2l	Negative	Negative	Positive
9.73528e+17	@RochdaleCouncil has now released full details of further Government funded grants to support businesses in certain sectors affected by the latest COVID-19 restrictions. For full details, ‚¨áÔ∏è https://t.co/JFTWFvWbIK	Neutral	Positive	Neutral
50709790	How the hell do they come up with this utter crap. https://t.co/SEt3AHZ5Gw	Negative	Negative	Negative
582164981	@JuliaHB1 Unfortunately almost 60,000 people who have died as a result of this pandemic, the majority of us are taking action to protect each other &amp; in particular the most vulnerable. Your comments do not help with that	Negative	Negative	Negative
123006176	@RochdaleCouncil has now released full details of further Government funded grants to support businesses in certain sectors affected by the latest COVID-19 restrictions. For full details, ‚¨áÔ∏è https://t.co/g3QDXusXi3	Neutral	Positive	Neutral
451704917	A very #chill evening reading about #ronaldreagan while listening to @kylieminogue #disco . . . #reading #wednesday #autumn #november #books #music #reagan #kylie #lgbt #lockdown #lockdown2 #covid19 #coronavirus #biography #history #usa #presidents https://t.co/Tzx9ZRgBaJ	Positive	Negative	Positive
102896451	@rayner_susannah @BBCNews While you are more than entitled to your levelling down agenda opinion I do feel you should show some respect for the transport workers who lost their lives while delivering 'disgraceful performance ' during the pandemic. #BeKind	Negative	Negative	Negative
1.0935e+18	Filthy Cunservatube lies from the disgustingness that is The Hootsmon. https://t.co/7hGX0N9QbB	Negative	Negative	Negative
115123902	#WHO: #COVID19 cases rise for 2nd straight week, deaths fall https://t.co/rgV6bLPZgI	Negative	Negative	Neutral
9.78379e+17	An early start but a stunning one @PangCollPSHCE talking to their pupils about online risk-taking behaviours as part of a school wide wellbeing day. Some great speakers there including the amazing @WellbeingHubTT Days like this in schools are even more important post-pandemic üëç https://t.co/hDgRaHlHxy	Positive	Positive	Positive
7.28772e+17	Looking forward to my first in-person conference outside Edinburgh since the pandemic. Again, @drkatiecross and I are conference mentor for #SST2022. Feel free to reach out to us for any burning questions about the conference or just a chat about theology in general. https://t.co/oAnypLgDtE	Positive	Positive	Positive
1.07069e+18	Dust off your dancing shoes! üë†‚ú® The PARTY IS BACK! ü•≥ 3rd of March - Thursday - at Revolucion de Cuba, 10pm onwards! We are finally back after two years after the pandemic hit, don't miss it! üíÉü•Çüï∫ FREE EVENT #cardiff #cardiffcity @WoiC @dancecardiff @HowToEnjoyCARDF https://t.co/b6bQw15JD3	Positive	Positive	Positive
91235471	Petition: Do not end legal obligations to self-isolate if people test positive for covid https://t.co/5y6kkKPqSB @quarecuttie @Kit_Yates_Maths @brevitybelle11 @dgurdasani1 9172 signatures from people U.K. wide who don‚Äôt want self isolation to end come on last push!	Negative	Neutral	Negative
1.0272e+18	One hour to go until London's oldest queer poetry event returns for to the stage for the first time since the pandemic. ‚ù§Ô∏èüß°üíõüíöüíôüíúü§éüñ§ü§ç https://t.co/n3apRvnnGL	Positive	Positive	Positive
1165472059	@Britishteahater Sorry to hear this. I myself have struggled the past 6-7 years with few moments where i feel worthy of carrying on. For sure the recent pandemic was horrible for many but more so for people with preexisting mental health struggles. Pleased to hear you feel better. Go Brighton üíô	Negative	Positive	Positive
54314808	@Chervonni @SverigeKristian @emeicen @CarlosTF50 Just one thing: UK's Covid death rate is 22nd in Europe. Easily checked, at https://t.co/SgoIDRWb2z. The rest of those claims are about the same level of reliability.	Negative	Negative	Neutral
2345690571	@jamesrbuk The virus is 1000th the with of a human hair. How big are the microscopic holes in your mask? How big are the gaps? Why did the chief Medical officers of the UK warn about mask use early in the pandemic?	Negative	Negative	Negative
985488564	‚ÄúStudies suggest masks cut Covid-19 transmission by up to 80%.Although there is disagreement about how much protection different types of mask offer the wearer, the science indicates that pretty much any covering protects the community from the wearer.‚Äù @GWRHelp #Travel #Trains	Neutral	Positive	Neutral
21411352	@heraldscotland Wish we could the efficiency the NHS total care system had during the pandemic. Now it‚Äôs queues, increased waiting and general drop in efficiency being experienced. Frustrating	Negative	Negative	Negative
2345690571	The lad on the left has smallpox. Rhe lad on the right has virus" in his body, among them Coronavirus, bit his body is coping with them and he doesn't even realise. https://t.co/6ddLuytexD	Negative	Neutral	Negative
8.20323e+17	@Robespi33645685 A fair question, but an equally fair one is when will neurotic self obsessives accept that the pandemic is over, and that we have an endemic disease that does not require extraordinary 'stop the world' measures every time there are a few more cases?	Negative	Negative	Negative
3156104063	With all these grounded planes ‚úàÔ∏è right now due to the #pandemic now is the perfect opportunity to #startup an #airline company... @atmosphere_airlines üëåüèªüëçüèªüá¨üáßüáπüá≠üõ´ @ Chelmsford, Essex https://t.co/H3Q7FhIvXW	Neutral	Positive	Positive
115123902	#India‚Äôs new #COVID19cases climb by 45,083 https://t.co/gzkfgahEN2	Negative	Negative	Neutral
1.42192e+18	THEY FEAR THEY WILL SPREAD THE CORONAVIRUS.... GOD IS GOOD. MINNISOTA HAS A PERSISTENT HUNGER PROBLEM..GOD HELP THEM!!!!!!!. 1 IN 8 ARE HUNGRY.. FEED THEM PLEASE!!!! https://t.co/pyY1N7I6HH	Negative	Negative	Negative
44625242	@PaulTyredagh81 Pathetic - if you‚Äôre gonna take a stand against something at least let it be the price of milk not a pandemic FFS üôÑ	Negative	Negative	Negative
1.21959e+18	With all these grounded planes ‚úàÔ∏è right now due to the #pandemic now is the perfect opportunity to #startup an #airline company... @atmosphere_airlines üëåüèªüëçüèªüá¨üáßüáπüá≠üõ´ @ Chelmsford, Essex https://t.co/57fpCbaWIp	Neutral	Positive	Positive
16431556	Is there a term for falling in love with a city again? I haven't lived in London in over 20 yrs but it's captured my ‚ô•Ô∏è again, even during a pandemic. Such a massive city filled with parks &amp; bustle. I say this as I prepare to leave again, but I have a feeling I'll be back soon.	Positive	Positive	Positive
2740637284	Final pay offer! If you are a @GMB_union member vitally important you update your email and workplace details so you can be involved in the next stage of the process! @gmbbolton23 members https://t.co/wAj3uqisjl	Positive	Neutral	Neutral
2317757111	@AllStatsArentWe People who think Liam Cooper isnt a good defender are more likely to think Boris Johnson is doing a good job at managing the pandemic.	Negative	Negative	Negative
75352633	Been reading a book a day during my self-isolation (pinged rather than positive this time!) - reckon this is the day the streak comes to an end! üòÜ https://t.co/0f7oduOnNg	Neutral	Positive	Positive
317157535	#ExerciseCygnus #ExerciseCygnus #ExerciseCygnus #ExerciseCygnus Tories ignoring Exercise Cygnus was a deliberate Act of Negligence &amp; Criminal acts. It was to prepare for a Pandemic &amp; ignored. Shredded so Tories would PRIVATISE NHS! https://t.co/TDfNwaByvi	Negative	Negative	Negative
2292464660	@DMinghella With most of the most vulnerable now having been fully vaccinated one would think that the majority of new Coronavirus cases in the UK are amongst the demographic who least likely to become seriously ill from it. No room for complacency but no need for panic stations either yes?	Neutral	Positive	Neutral
1.0021e+18	@Gentleman_J4ck No I won't either Its my Grandsons 6th &amp; my Friends Daughters 20th Birthday today my Daughter wants to clean the house as we we're having a few friends around later social distancing of course x	Positive	Positive	Positive
1048933261	I genuinely think the WHO have let their newfound power from COVID-19 go straight to their heads https://t.co/lQDg8ODkw7	Negative	Negative	Negative
392547375	Wear #Red4Research today to demonstrate your support and appreciation for all those participating, undertaking and supporting COVID-19 research. https://t.co/QfdsXhO5z7 join us! @FoNScharity is delighted to be a partner. Great work Sally &amp; colleagues.	Positive	Positive	Positive
21019845	Day three of quarantine yesterday, I perfected the art of an iced latte. It‚Äôs a good skill to have	Neutral	Positive	Positive
1241905790	Outrage as Tory MP suggests Black Lives Matter protest could cause a second wave of coronavirus https://t.co/KwB7vV3gwy	Negative	Negative	Negative
1972519165	NEW: UK government calls it an "interesting point" that police are not investigating Sir Keir Starmer for alleged criminal violations of coronavirus laws. https://t.co/ep7sbxrqEy	Negative	Negative	Negative
968107201	Pre pandemic I would be scheduled to dance at a few local care homes for #BurnsNight sadly not this year. But on Saturday is my first comp since November 2019 and I am nervous but excited. https://t.co/4Cun764KzV	Positive	Positive	Negative
175002583	Cheers!üç∑üç∑Drinking red #wine could help fight the risk from Covid infection! "The protective effect of red wine for Covid-19 was significant" says a study published in Frontiers in Nutrition https://t.co/M3oQUNttpL French paradox confirmed! @thewinesinger https://t.co/PWgyhhfpdf	Positive	Positive	Positive
1241905790	COMMIE COVIDIOT! Labour MP Angela Rayner BROKE Social Distancing Rules, Whilst Slamming Cummings ‚Äì EXCLUSIVE¬†¬† https://t.co/f7v96Stsme via @PoliticaliteUK	Negative	Negative	Negative
7.26443e+17	Key people were off skiing and Boris on holiday as pandemic began, Cummings says https://t.co/nXY0PIeoKY via @MetroUK	Negative	Negative	Neutral
244219562	Nit bothered at all that this country was looking down the barrel of a pandemic https://t.co/RtjywW3F7P	Negative	Negative	Negative
1.21959e+18	HS2, Reshuffle, and @BorisJohnson‚Äôs two week holiday all much more important than a national global #pandemic! #dominicummings #Covid_19 @ Chelmsford, Essex https://t.co/CTmWb7wdcI	Negative	Negative	Neutral
34619472	So day 8 of quarantine‚Ä¶I think I‚Äôm handling this isolation thing pretty well don‚Äôt you think ü§™ü§™#quarantinemadness @ London, United Kingdom https://t.co/ZEwDFYVCB2	Positive	Positive	Positive
2511388321	@HostLeeg The intention was to release it before the Presidential election and it was meant to be an actual pandemic. The people behind it don't mingle with the general public so would be safe. The clowns in Governments, however, are not very bright and probably weren't fully informed.	Negative	Negative	Negative
9.71316e+17	Just the usual 500 from #cancer today. Be the same tomorrow too... Still #coronavirus trumps all, doesn‚Äôt it? üòî#collateraldamage #COVID19 https://t.co/85BIS3itcD	Negative	Negative	Negative
115123902	#UK health minister: India to be added to COVID-19 travel #redlist https://t.co/IynKcSHkzx	Negative	Negative	Neutral
9.72469e+17	Potentially dangerous Indian coronavirus variant found in East Lancashire https://t.co/NgrQKTKdC6 Whaaaat!! Brought back by travellers!! I‚Äôm angry and nearly speechless!!!	Negative	Negative	Negative
47967894	I really do miss listening to @laura_woodsy on @TSBreakfast driving to work. Another victim of the pandemic and the closing of offices. Such a great journalist and football pundit. https://t.co/o0GLOCr5Ig	Negative	Negative	Positive
84438571	@Kerr21Kerr I got send a random couple of blood forms and a urine pot- no letter no nothing- I haven‚Äôt acted in them! Last on line appointment no consultant turned up! I know we‚Äôre in a pandemic but I still have to manage my #T1	Negative	Negative	Negative
274586840	@N_Macca74 @adi_diggle Be a different variant every week... each with a new strain that's "worrying"	Negative	Negative	Neutral
3246505901	@CivicLilly1 @theSNP Think about what you said, you'd be laughing at my tweet? Well done, we're supposed to be on the same side. Nicola is a great FM in this pandemic, she's not infallible.	Positive	Positive	Negative
1972519165	Latest: UK authorities tonight in Bristol, England set dogs on demonstrators protesting new legislation that could ban any future street protests in Britain. #coronavirus https://t.co/WgJW5Vg7Gx	Negative	Negative	Neutral
40838466	My daughters 18th birthday, I always promised her a ‚Äòbig party‚Äô. Tonight is so different from what we planned - we are having fun but missing the ones we love who can‚Äôt be here and my Dad who we lost through this pandemic üò¢ https://t.co/B6BkDIVcFd	Negative	Negative	Negative
33183740	@ukhomeoffice You made people come into work during the pandemic regardless	Negative	Negative	Neutral
98406700	There's brighter days ahead. The promise of some normality. After the last year, it's time for a good clean up! Break the chain of infection with good hygiene and regular cleaning of all areas where there is high contact from various people. https://t.co/OmDzt7xu3R https://t.co/ZUz9RqGNKr	Positive	Positive	Positive
86565297	To date the Tory government response to the Covid-19 pandemic has been the most incompetent and corrupt in the whole world!! https://t.co/atoQBM6YDi	Negative	Negative	Negative
1.00161e+18	Covid 19 is a dictatorüòè...sadly WHO did not step up to conquer. More reliable up to date information and also scientific evidence came from other sources, other than WHO# T..... was right Not a single case of flu detected by Public Health England in 2021 https://t.co/HhNTcMPEo5	Negative	Negative	Negative
3001792136	@emilypricey @MattHancock more social distancing and measures in place at the gig more hugging and contact at a wedding	Neutral	Positive	Negative
269928259	@mrjamesob Vaccine passports must not be considered until every person in the U.K. over 18 has been offered a vaccine, the younger generation have been terribly affected by this pandemic and should not be punished any further	Negative	Negative	Negative
2936743917	Congrats @OxClubLeeds looking forward to the day we can get back in and celebrate making it through a pandemic! https://t.co/GSnSzzhLGr	Positive	Positive	Positive
108256916	@caren_macleod Different variant in New Zealand. We got the Lombardy version.	Negative	Negative	Positive
333415544	@piersmorgan @GMB Hi Piers and GMB after all the heart break with over 100,000 deaths I would love to share some positivity. This is Paul he is 41 Downs and has major health problems. Paul had his Covid 19 Vaccination there is light at the end of the tunnel üôè https://t.co/fH4biMISyW	Positive	Positive	Positive
4074754695	Issues around domestic abuse, mental health and racism exacerbated during the pandemic and lockdown. 150% increase in case workers hours - working late into the night. @womensaid #WAConf21 #DomesticAbuse #PhD #Pandemic	Negative	Negative	Negative
157939043	@HMRCcustomers I need to speak to someone about payments, and ask about setting up a standing order while my business continues to be dead through the pandemic. I‚Äôm worried that the deadline is looming	Negative	Negative	Negative
43641751	Another blue mask down the river into the ocean... #COVID19 #Covid_19 #plandemic #polution #bluemask #mask #river #litter #ecology https://t.co/cqVDGJ8BZ2	Negative	Negative	Negative
20332609	The @spicegirls social distancing before it was cool on Christmas top of the pops 1998 üëç	Neutral	Positive	Positive
14662121	@Alex2006__ Everyone is looking hot around me today, that‚Äôs the real pandemic!!	Negative	Positive	Positive
465813900	@theharryshearer ü•ÇHappy~birthday brotherman!üòÑ‚ù§Ô∏è #ManyMore Hoping you‚ù§Ô∏è&amp;Judith‚ù§Ô∏è@judithowen have a happyüå≤holidays esp. in light of ongoing‚ò†Ô∏è#Covid_19 snafu üßçüîöüò∑üåèüîúüö∂ #lockdown https://t.co/bGnjLRgTvo	Neutral	Positive	Positive
1027088911	@RC_Southwark, through the @aecsouthwark has instigated an exciting initiative to help welcome people back to Church this Christmas. Whether they have been away during the pandemic or have never set foot inside a Church, but are feeling called to do so. https://t.co/WVFXNl7Jv1 https://t.co/1yekhp8T4l	Positive	Positive	Positive
1.29203e+18	No more self-isolation if you test positive for Covid from March https://t.co/e0huu0bS7b via @MailOnline	Positive	Neutral	Neutral
39745074	Case numbers rising for the second day running. And 157 deaths. Covid UK: coronavirus cases, deaths and vaccinations today https://t.co/F4abkZh7cZ	Negative	Negative	Neutral
258945409	Madam FM I know that you have been busy with the continuing pandemic but I was wondering when the transhobes within the party will be dealt with? There are prominent elected members who are becoming more emboldened by the day. #TransAwarenessWeek #TransLives #BanConversionTherapy https://t.co/GP1anmyXw7	Negative	Negative	Negative
70701825	In a way I'm glad our generation have a pandemic as a challenge, rather than a war. Imagine how bad it would be with all the vulnerables falling for shitposts and mouthbreathers propaganda. We'd all be speaking Russian in less than a year.	Negative	Negative	Positive
73672052	üíæ ‚ìà‚ìÄ‚ìé ‚ìâ‚í∫‚í∏‚íΩ T cell discovery may lead to vaccine that targets all coronaviruses and variants, study finds - https://t.co/sNYAN1cSkT	Positive	Positive	Positive
2832186625	@RishiSunak saving @IMFNews's billions for poor countries from pandemic. https://t.co/HyagV4K38g	Negative	Neutral	Positive
1229421998	Happy #WorldMentalHealthDay find out about #EveryMindMatters the new online self help tool with a #coronavirus hub @WCCLibraries	Positive	Positive	Positive
2513023153	Queen worships in public for first time since Covid pandemic struck https://t.co/MDoDx8fUgr @MailOnline	Neutral	Positive	Positive
179461986	These SDR from the IMF should have been ring fenced for assistance to the developing world to recover from the COVID19 pandemic https://t.co/o2iav62iTu	Negative	Negative	Neutral
19962224	The worst thing that ever happened to podcasting wasn‚Äôt Luminary or Apple subs, it was the desperate combo of stand-up comics + pandemic panic = ‚Äúhere‚Äôs my latest podcast about takeaways. Starring me and every other podcasting comic. SUPPORT US ON PATREON‚Äù	Negative	Positive	Positive
