# Supplementary material for: COVID-19 Public Health Communication on X (Formerly Twitter): Cross-Sectional Study of Message Type, Sentiment, and Source
Source: JMIR Form Res. 2025 Mar 19;9:e59687. doi: 10.2196/59687 (PMC11939021; doi:10.2196/59687)
Supplement: Multimedia Appendix 2 [file formative-v9-e59687-s002.xlsx]

## Sheet: V1
final_id	author_id	Description	SP	Other - SP	PM	Other - PM	AV	Other - AV	AS	Other - AS
150198	575449420	The Buckinghamshire Local Enterprise Partnership is a business-led 'partnership of equals' between local gov and the private sector. #growth	Other	Profit organization	Other	Government/Local Government/Local Government/Local Government	Other	non health Institute	Other	Local enterprise
852895	3369428098	The currency of living is how you spend the moments of your life. - Richard Bandler	Public		Public		Public		Public
472570	101521681	KEEPING BRISTOL MOVING	Public		Public		Health institution		Other	Local enterprise
431249	3186116571	Retired teacher. Glaswegian lost in Kilmarnock. Independence is normal. Brexit is stupid. If the big questions were easy we'd all get the same answers.	Public		Public		Public		Public
818078	92357645	We are over 42,000 health workers in the public, private & voluntary sector. Join us to campaign for fairness at work & justice in society.	Other	Health workers union	Health professional		Other	health union	Health institution
62620	63679031	Reporting for @itvcentral | Founder @TYJNBrum	Public		Other	Media	Other	Media	Other	Journalist
368740	4503621269	Scottish independence is about principles of democracy and autonomy not ideology or policy.	Public		Public		Other	Political	Other	NEI
226838	98215501	Restart Strategic Engagement Manager for Maximus UK, @BassetlawDC @UKLabour #Retford North Candidate, @HULLCVS Trustee & @HullCity fan. Views my own.	Public		Public		Public		Public
220228	447975693	Award Winning Actor, Teacher & Motivator.	Influencer		Public		Influencer		Other	Actor
578438	27730269	√∞≈∏¬•‚ÄîPhD researcher Nutr, √∞≈∏‚Äò¬©√¢‚Ç¨¬ç√∞≈∏≈í¬æNSch2017, Trustee @NutSoc √∞≈∏‚Ä¢¬¥√Ø¬∏¬èFood Safety consultant. √∞≈∏‚Äò¬©√¢‚Ç¨¬ç√∞≈∏¬è¬´ TEDx Speaker. Own views. Retweets not necessarily an endorsement	Researcher		Researcher		Researcher		Researcher
735707	416555784	Proud mother , Wife, dog lover, music lover, Civil Servant, Director of Barring & Safeguarding, ICON founder and programme advisor.	Public		Public		Public		Public
720571	18568006	SNP Councillor - Oban North & Lorn. ward issues: julie.mckenzie@argyll-bute.gov.uk All views my own √∞≈∏‚Äù¬¥√¢≈°¬™√Ø¬∏¬è√∞≈∏‚Äù¬¥	Other	Politician	Other	Government/Local Government/Local Government/Local Government	Other	Political	Other	Political representative
379437	7.17e+17	National award winning charitable organisation √∞≈∏¬è‚Ä†√∞≈∏¬è¬¥√≥¬†¬Å¬ß√≥¬†¬Å¬¢√≥¬†¬Å¬≥√≥¬†¬Å¬£√≥¬†¬Å¬¥√≥¬†¬Å¬ø Scottish Charity Registration No: SC045468	Other	NGO	Other	Charity	Other	charity	Other	Charity
591088	331817484	Works at the Uni of Brighton as a principal lecturer in Creative Writing, married and we have 3 beauts, loves Brighton, views my own.	Public		Other	Academic	Researcher		Researcher
481894	222748037	MP for Ashton under Lyne | Deputy Leader @UKLabour and Shadow First Secretary of State | Shadow Chancellor of the Duchy of Lancaster & SSoS for Future of Work	Other	Politician	Other	Government/Local Government/Local Government/Local Government	Other	Political	Other	Political representative
241330	2324344184	We aim to share the jewels in the #LakeDistrict crown! Guided Walks & Talks. Tweets by Steve Watts (Lake District Guide|Fell Runner|BGR #311) @fellrunphoto	Public		Other	Tourism Group	Other	Environmental	Other	Local enterprise
810409	6133472	Political correspondent @virginmedianews √¢‚Ç¨¬¢ 1/3 of #TheGroupChat podcast √¢‚Ç¨¬¢ Host #OnTheRecordNT on @newstalkfm √¢‚Ç¨¬¢ Column @meathchronicle √¢‚Ç¨¬¢ Author √¢‚Ç¨¬¢ Husband √¢‚Ç¨¬¢ Dad	Other	Journalist	Other	Media	Other	Media	Other	Journalist
286659	9.97e+17	A cross party group for citizens of Slough (and those from elsewhere who want to listen in) who want the closest possible post Brexit relationship with the EU	Other	group	Public		Other	Political	Other	Group : Political
637955	1972519165	Journalist. Ex-BBC. NOT Russian State Account. √∞≈∏‚Äú¬∫ Going Underground. Retweets√¢‚Ä∞¬†verified/endorsements! https://t.co/PcV6MkJy8B	Public		Other	Media	Influencer		Other	Journalist
826284	8.57e+17	Likes; Darkest dark black √¢‚Ç¨¬¢ History √¢‚Ç¨¬¢ Philosophy √¢‚Ç¨¬¢ Satire √¢‚Ç¨¬¢ Farming tools √¢‚Ç¨¬¢ Dark humour √¢‚Ç¨¬¢ Cotton √¢‚Ç¨¬¢ Travel √¢‚Ç¨¬¢ Literature √¢‚Ç¨¬¢ Art √¢‚Ç¨¬¢ Anything with cheese	Public		Public		Other		Other	NEI
255898	1.01e+18	We are a voluntary association with the sole purpose of promoting and developing the sport of pickleball in Scotland.	Other	Sports group	Other	Voluntary Association	Other	sport	Other	Voluntary/Charity organization
617112	2435693272	Hill farming alongside a team of hard working dogs, a beautiful Highland Pony and a long suffering husband. Celebrating living life in beautiful Sutherland.	Public		Public		Public		Other	Local enterprise
26247	317295361	External Affairs Adviser @edintfest /Former Special Adviser @ScotGov / Views own.	Public		Other	Advisor/Consultant	Public		Public
373595	29959539	Global online travel publication for the travel trade and those who are interested in the industry	Other	Travel publication	Other	Travel Publication	Other	travel	Other	Local enterprise
801144	256723635	Community worker & Author, Social Enterprise worker & focussed on help 4 Ukraine & Jobs for the midlands. Personal opinions only Email: ciaranmullooly@gmail.com	Public		Public		Public		Public
461747	7.81e+17	Tired of being governed by dimwits #JohnsonOut	Public		Public		Public		Public
400407	29417177	On here a lot | Northern roots | London home | Sr Curation Lead √¢‚Ç¨‚Äú√¢‚Ç¨‚Äú Global News @Twitter | @JSchofieldTrust Senior Fellow | Via @BBCWorldService he/him |√∞≈∏¬è¬≥√Ø¬∏¬è√¢‚Ç¨¬ç√∞≈∏≈íÀÜ	Public		Other	Media	Public		Public
176813	2792589217	Cabinet Member for Climate Change & Biodiversity @StaffMoorlandDC√¢‚Äì¬™Work public affairs√¢‚Äì¬™@CEN_HQ Steering Committee√¢‚Äì¬™@CanalRiverTrust√¢‚Äì¬™School Governor√¢‚Äì¬™Navy Reservist	Other	Politician	Other	Government/Local Government	Other	Political	Other	Political representative
529055	235093482	Sports broadcaster for BBC. I talk about Leeds United a lot and love a round of golf. Views belong to me and not the BBC. #efc	Other	Journalist	Other	Media	Other	sport	Other	Journalist
340524	1151986800	√ò¬ß√ô‚Äû√ò¬Ø√ò¬±√ò¬ß√ò¬≥√ò¬ß√ò¬™ √ò¬ß√ô‚Äû√ò¬π√ô‚Äû√ô≈†√ò¬ß	Public						Influencer	NI
290350	287374046	Vice Principal, MEd, NPQH, previously an Assistant Head, Head of History & Head of Year. More here: https://t.co/o2GC7aq9UD	Public		Other	Teacher	Public		Public
798448	22858254	Portfolio GP, ICGP NEGs Director, IMO GP Committee, Assoc. Clinical Prof UCD, Med Director https://t.co/j0GTjI1FJ1 . Irish despite the name, dad of 2. LFC Fan. Views my own.	Health Professional		Health professional		Health professional		Health professional
584514	1972519165	Journalist. Ex-BBC. NOT Russian State Account. √∞≈∏‚Äú¬∫ Going Underground. Retweets√¢‚Ä∞¬†verified/endorsements! https://t.co/PcV6MkJy8B	Other	Journalist	Other	Media	Other	Media	Other	Journalist
852401	228876176	Associate Director @ScienceGallery #WakingTheFeminists activist. Views my own. she/her	Public		Public		Public		Public
336662	7.32e+17	√¢‚Ç¨¬è√ò¬£√ò¬π√ò¬®√ò¬Ø √ò¬ß√ô‚Äû√ô‚Äû√ô‚Ä° √ò¬≠√ò¬®√ò¬ß√ô‚Äπ √ô‚Ä¶√ò¬≥√ô‚Äû√ô‚Ä¶√ò¬ß√ô‚Äπ √ôÀÜ√ô‚Ä¶√ò¬ß √ò¬£√ô‚Ä†√ò¬ß √ô‚Ä¶√ô‚Ä† √ò¬ß√ô‚Äû√ô‚Ä¶√ò¬¥√ò¬±√ô∆í√ô≈†√ô‚Ä†. √ò¬£√ò¬≠√ò¬Ø √ò¬£√ô‚Ä†√ò¬µ√ò¬ß√ò¬± √ò¬ß√ô‚Äû√ò¬•√ô‚Ä¶√ò¬ß√ô‚Ä¶ √ò¬ß√ô‚Äû√ô‚Ä¶√ô‚Ä°√ò¬Ø√ô≈† √ô‚Ä†√ò¬ß√ò¬µ√ò¬± √ô‚Ä¶√ò¬≠√ô‚Ä¶√ò¬Ø √ò¬ß√ô‚Äû√ô≈†√ô‚Ä¶√ò¬ß√ô‚Ä†√ô≈†.	Public						Public
605787	2838333676	Stop Economic Migrant Boats! We Stand With Ukraine √∞≈∏‚Ä°¬∫√∞≈∏‚Ä°¬¶! UK Needs A Nuclear Power Station, Now! Start Shale Gas Exploration & Fracking!	Public		Public		Public		Public
320519	3911251373	Primary teacher - Y6, reading & MFL lead √∞≈∏‚Äò¬©√∞≈∏¬è¬ª√¢‚Ç¨¬ç√∞≈∏¬è¬´ UoM MEd Psychology of Education. Reader. Teaching myself Spanish. Human mum to be √∞≈∏¬§¬∞√∞≈∏¬è¬ªCat mum to David √∞≈∏¬ê¬æ	Public		Other	Teacher	Public		Public
824778	19524284	Church of Ireland Bishop of Cork. Married to @susanmcolton - proud parents. PhD in Law. Religion law, Church-State etc. #MUFC #hockey #rugby #F1 #Cricket	Influencer		Public		Public		Public	Religious representative
861301	25384221	53, funny, feisty. I√¢‚Ç¨‚Ñ¢ve been through a lot. It's made me the person I am today - a neurotic grumpy cow. Graphic Designer / Transcriptionist / Pwoofreeder.	Public		Public		Public		Public
547077	22146373	Sam Coates, Deputy Political Editor, Sky News	Other	Journalist	Other	Media	Other	Media	Other	Journalist
337018	3346451062	Medi√É¬¶val Mattachines travelled between villages, opposing social injustice. Hard Left. Deep Woke. Queer Socialist. √Ç¬°No pasar√É¬°n! Vive la r√É¬©sistance!	Public		Public		Public		Public
418926	10664262	Interested in how people learn. Professor, Director, UCL Knowledge Lab, Institute of Education, University College London	Researcher		Other	Academic	Researcher		Researcher
447907	85139253	Journalist @SkyNews | √∞≈∏‚Äú¬∫ @RidgeOnSunday & The Take | √¢≈ì¬ç√Ø¬∏¬è @SkyNews @PinkNews | √∞≈∏≈í¬ç & I travel a lot | Views mine	Other	Journalist	Other	Media	Other	Media	Other	Journalist
700007	1.04e+18	The √¢‚Ç¨Àúfar centre√¢‚Ç¨‚Ñ¢ are the real political extremists . . .	Public		Public		Public		Other	NEI
24569	248844811	What better refuge from this insanity than a despair of my own creation?	Public		Public		Public		Public
532161	408696446	Deputy ICB Chief Nurse Devon @QNI QN . Director of @HQIP. Alumni @FNightingaleF Alumi @NHSleadership. Former National Director Nursing @theRCN.	Health Professional		Health professional		Health professional		Health professional
258927	8.56e+17	Cell Biologist √∞≈∏‚Ä°¬¶√∞≈∏‚Ä°¬∑|√∞≈∏‚Ä°¬¨√∞≈∏‚Ä°¬ß @thecrick via @embl @helmholtz_de | Interested in #imaging #tuberculosis #macrophages #iPSC and #wine |Views my own| he/him/his	Researcher		Researcher		Public		Researcher
306497	64086835	NO to Medical Fascism. NO to Medical Apartheid. Anti-globalist, Anti-war, love sport, people, different opinions, nonmainstream, partying. GETTR	Public		Public		Public		Public
553295	1.19e+18	We are the voice of #BritishIndians in the U.K., we provide community with news and information you can relate to.	Other	Public group	Other	Community Group	Other		Other	Voluntary/Charity organization
1193	51836025	Award winning weather photographer. Capturing the northwest & beyond. Astronomy photography specialist. Follow me on YouTube here https://t.co/ApV2ugKhGl	Public				Public		Influencer	NI
338166	1.07e+18		Public				Public		Other	NEI
346279	914281548	MEP '99-2019, Rtd NHS Consultant. Internationalist & exEU Remainer & dreams of Rejoin. Tweets my personal views. #StandswithUkraine. Sen. Assoc. Fellow @GLOBSEC	Public		Health professional		Other	Political	Health professional
293771	20711408	SNP Comms. Theatre & Arts Writer @BrawTheatre. Views my own.	Public		Other	Government/Local Government/Local Government/Local Government	Public		Public
532559	1.03e+18	Founder of the #JohnsonOut √¢‚Äû¬¢ #MIPO Sign this Petition https://t.co/F0euGegElS #CareHomeScandal	Public		Public		Public		Other	Political representative
408303	324336650	Head of Communications & Outreach, @AngusRobertson MSP | Founder, @From_NoToYes | Trustee, @Epilepsy_Scot | √∞≈∏¬è¬≥√Ø¬∏¬è√¢‚Ç¨¬ç√∞≈∏≈íÀÜ He/Him	Public		Other	Government/Local Government/Local Government/Local Government	Public		Public
705811	2196203149	Patriotic Englishman Tory Ex Player & Former 10 year President Cambridge Rugby Club. Likes Family Sport Business Travel Politics Military History THFC √∞≈∏‚Ä°¬¨√∞≈∏‚Ä°¬ß√∞≈∏‚Ä°¬∫√∞≈∏‚Ä°¬¶	Public		Public		Public		Public
635490	43317553	Writer, campaigner, exANC MP, wrote 'The Shadow World: Inside the Global Arms Trade' (film @ShadowWorldFilm) & 'After the Party'. Proud Leftie Jew. Views my own	Public		Public		Public		Public
734977	261269400	Labour, Oxford City Councillor, Cabinet Member for Housing.	Other	Politician	Other	Government/Local Government/Local Government/Local Government	Other	Political	Other	Political representative
611320	31716481	Computing Inspector/advisor HIAS, CAS Master Teacher Teach at 2 schools, Speaker, Trainer, Author of https://t.co/WFLLSzJWdR free resources & 2 books, kayaker	Public		Other	Teacher	Public		Public
337037	1.32e+18	√ò¬µ√ô¬Å√ò¬≠√ò¬™√ô≈† √ò¬π√ô‚Äû√ô‚Ä∞ √ò¬ß√ô‚Äû√ô¬Å√ô≈†√ò¬≥ √ò¬®√ôÀÜ√ô∆í https://t.co/rAawNecKVJ	Public						Other	NEI
586222	15971748	√∞≈∏¬è¬¥√≥¬†¬Å¬ß√≥¬†¬Å¬¢√≥¬†¬Å¬≥√≥¬†¬Å¬£√≥¬†¬Å¬¥√≥¬†¬Å¬ø Strategist @theSNP @YesScot √∞≈∏‚Äô¬° Director @wearenational (2011-14) √¢≈ì¬ç√Ø¬∏¬è Inspired by Independence √∞≈∏≈Ω‚Äú @eca_edinburgh. The revolution will be digitised.	Public		Other	Government/Local Government/Local Government/Local Government	Other	Political	Other	Political representative
336761	1.02e+18	√ô‚Ä¶√ô‚Ä† √ò¬ß√ô‚Äû√ô‚Ä¶√ô‚Äû√ô‚Äö√ô≈†√ò¬ß√ò¬™ √ò¬∞√ô∆í√ò¬±√ô‚Ä∞ √ôÀÜ√ò¬Ø√ò¬π√ò¬ß√ò¬© √ò¬ß√ô‚Äû√ò¬≥√ô‚Äû√ò¬ß√ô‚Ä¶ √ò¬ß√ô‚Äû√ò¬π√ò¬ß√ô‚Äû√ô‚Ä¶√ô≈† √ôÀÜ √ô‚Ä¶√ô‚Ä† √ò¬£√ô‚Ä†√ò¬µ√ò¬ß√ò¬± √ôÀÜ√ò¬¨√ô‚Ä†√ôÀÜ√ò¬Ø √ô‚Ä†√ô≈Ω√ô¬Å√ô≈Ω√ò¬≥√ô¬è √ò¬ß√ô‚Äû√ò¬±√ò¬≠√ô‚Ä¶√ô‚Ä† √ôÀÜ√ô¬Å√ô≈Ω√ò¬±√ô≈Ω√ò¬¨√ô¬ê√ô‚Ä°√ô¬ê √ò¬π√ô‚Äû√ô‚Ä∞ √ò¬ß√ô‚Äû√ò¬π√ò¬®√ò¬ß√ò¬Ø √ò¬ß√ô‚Äû√ò¬•√ô‚Ä¶√ò¬ß√ô‚Ä¶ √ò¬ß√ô‚Äû√ô‚Ä¶√ô‚Ä°√ò¬Ø√ô≈† √ò¬…	Public						Public
594530	4909231065	Campaigner for Safer Cycling, Cycling Lawyer @LeighDayCycling, @Transconrace 2017, #PBP2019, Season ticket holder - Brentford FC	Public		Public		Public		Public
207594	253167504	√∞≈∏‚Ä°¬∫√∞≈∏‚Ä°¬¶√∞≈∏≈í¬π√∞≈∏‚Ä°¬∫√∞≈∏‚Ä°¬¶√∞≈∏¬è¬¥√≥¬†¬Å¬ß√≥¬†¬Å¬¢√≥¬†¬Å¬•√≥¬†¬Å¬Æ√≥¬†¬Å¬ß√≥¬†¬Å¬ø√∞≈∏‚Ä°¬∫√∞≈∏‚Ä°¬¶√∞≈∏‚Ä°¬¨√∞≈∏‚Ä°¬ß√∞≈∏‚Ä°¬∫√∞≈∏‚Ä°¬¶√∞≈∏‚Ä°¬™√∞≈∏‚Ä°¬∫√∞≈∏‚Ä°¬∫√∞≈∏‚Ä°¬¶ Democratic Socialist Labour ExRAF WolvesRL LFC	Public						Public
85838	1.1e+18	Rock Ferry Labour Party	Public		Other	Government/Local Government/Local Government/Local Government	Other	Political	Other	NEI
338881	1.25e+18	√ô‚Ä¶√ôÀÜ√ô‚Äö√ò¬π √ò¬ß√ô‚Äû√ò¬•√ô‚Ä¶√ò¬ß√ô‚Ä¶ √ò¬ß√ô‚Äû√ô‚Ä¶√ô‚Ä°√ò¬Ø√ô≈† √ô‚Ä†√ò¬ß√ò¬µ√ò¬± √ô‚Ä¶√ò¬≠√ô‚Ä¶√ò¬Ø √ò¬ß√ô‚Äû√ô≈†√ô‚Ä¶√ò¬ß√ô‚Ä†√ô≈† https://t.co/JuCmqDSoCa	Public						Other	NEI
663086	141383006	Magna Carta Free speech, New Bill of Rights, Written Constitution,, Ex-Services. #Brexit #UKArmedforces √∞≈∏‚Ä°¬¨√∞≈∏‚Ä°¬ß√∞≈∏¬è¬¥√≥¬†¬Å¬ß√≥¬†¬Å¬¢√≥¬†¬Å¬≥√≥¬†¬Å¬£√≥¬†¬Å¬¥√≥¬†¬Å¬ø√∞≈∏¬è¬¥√≥¬†¬Å¬ß√≥¬†¬Å¬¢√≥¬†¬Å¬∑√≥¬†¬Å¬¨√≥¬†¬Å¬≥√≥¬†¬Å¬ø√∞≈∏¬è¬¥√≥¬†¬Å¬ß√≥¬†¬Å¬¢√≥¬†¬Å¬•√≥¬†¬Å¬Æ√≥¬†¬Å¬ß√≥¬†¬Å¬ø	Public		Public		Other	Political	Other	NEI
286820	162736896	A Cricket Club in Oswaldtwistle, Lancashire. Members of the Lancashire League. T20 Champions, 2014 & 2016, Presidents Cup Winners, 2020 √∞≈∏≈∏¬¢√¢≈°¬´√Ø¬∏¬è	Other	Cricket club	Other	Sports Club	Other	sport	Other	Sports team/personality
286404	2217596018	Belfast City Councillor for Ormiston #EastBelfast | @allianceparty | Accessible & Inclusive Belfast | Views mine | Email: ross.mcmullan@alliancepartyni.org	Other	Politician	Other	Government/Local Government/Local Government/Local Government	Other	Political	Other	Political representative
781516	484195231	Enjoys walking, 20th/21st c British art, live music esp Americana. Retired, proud remainer.	Public		Public		Public		Public
629657	21285932	In politics, like murder, motives matter. #FBPPR https://t.co/fTTewcZJCO	Public		Public		Public		Other	NEI
827000	1857375091	Assistant News Editor @IrishTimes. Have a story? Email me ntowey@irishtimes(dot)com.	Other	Journalist	Other	Media	Other	Media	Other	Journalist
704809	802604395	proud nurse and ...CEO Florence Nightingale Foundation #NursesActive #NHS1000miles	Health Professional		Health professional		Health professional		Health professional
269993	9.41e+17	He works for social purpose √∞≈∏¬ß¬°A Republic of Unconquered Spirit√¢≈ì≈†Championing @the_winch @TakeBackTPower @greatplaceNCZ @BelsizeLibrary @ACEVO√∞≈∏‚Äô≈°Personal views RTNE	Public		Public		Public		Public
589355	594932075	1st granted a Royal Charter in 1303 & held in Trust the market is open Thursday to Saturday with over 70 exciting stalls & all-weather, 80 seater food court.	Public		Public		Other		Other	Local enterprise
477689	76693415	√¢‚Ç¨ÀúThe Bullet√¢‚Ç¨‚Ñ¢ Official Account √∞≈∏¬è‚Ä† 2014 World Darts Champion √∞≈∏¬è‚Ä† 2012 √∞≈∏¬è‚Ä† 2013 World Masters. PDC Darts Professional Player.	Other	Sports person	Public		Other	sport	Other	Sports team/personality
833217	44627614	Irish in London. Senior Producer/Journalist telling stories for the BBC. (On Mat leave √∞≈∏‚Äò¬∂√∞≈∏¬è¬ª)	Other	Journalist	Other	Media	Other	Media	Other	Journalist
864393	6133472	Political correspondent @virginmedianews √¢‚Ç¨¬¢ 1/3 of #TheGroupChat podcast √¢‚Ç¨¬¢ Host #OnTheRecordNT on @newstalkfm √¢‚Ç¨¬¢ Column @meathchronicle √¢‚Ç¨¬¢ Author √¢‚Ç¨¬¢ Husband √¢‚Ç¨¬¢ Dad	Other	Journalist	Other	Media	Other	Media	Other	Journalist
673958	23463285	√∞≈∏‚Äò¬¨√∞≈∏≈íÀÜ #LGBT #triathlete #familyhistorian #wokeAsF Dad to a beautiful boy	Public		Public		Public		Public
498555	542943756	Gayboy, geek, gymrat, PA, Madge, Model Rail & SciFi movie luvva, Afro-Czech Londoner livin in the Home Counties, beard n baldie guy :P #TMRGUK √∞≈∏¬è¬≥√Ø¬∏¬è√¢‚Ç¨¬ç√∞≈∏≈íÀÜ	Public		Public		Public		Public
756116	7.25e+17	Flyfishing guide, avid coarse fisherman countryman and artist, out and about with my beautiful lurcher 'Wren' and 'flies to tempt a speckled trout' - Carpe Diem	Public		Public		Public		Public
850145	19735329	Minister for Finance for Ireland. President of the Eurogroup. Fine Gael TD for Dublin Central. A believer in an open future and a lover of books √∞≈∏‚Äú≈° √∞≈∏‚Ä°¬Æ√∞≈∏‚Ä°¬™ √∞≈∏‚Ä°¬™√∞≈∏‚Ä°¬∫.	Other	Govt org	Other	Government/Local Government	Other	Political	Other	Political representative
390483	549990464	Investing in the future of Nigerian Children by improving their access to healthcare and mentorship. ~ Our Today for their Tomorrow ~ #SDGEducation #ChildHealth	Other	Govt org	Public		Health institution		Other	Voluntary/Charity organization
794048	558077735	West Cork TD. Social Democrat. Spokesperson for Agriculture, Disability & Social Justice. Seed producer - Brown Envelope Seeds. Farmer. Scientist. Feminist. √∞≈∏≈í¬±	Other	Politician	Other	Government/Local Government	Other	Political	Other	Political representative
751450	1452689222	Rochdale Council of Mosques (#RCM) is an umbrella organisation est in 2003 representing 17 Mosques in the Borough of Rochdale, Gtr Manchester RT not Endorsement	Other	Public group	Other	Community Group	Other		Other	Religious representative
349016	211128787	Director of Public Health for the best city in the world | On a mission to improve #Wellbeing and reduce #Inequalities | #peoplepower | all views my own	Other	Govt official	Health professional		Health institution		Health institution
276032	7.29e+17	Coming soon a new YouTube channel dedicated to a serious look at all things China. Economics | Security | Geopolitics | Tech | SARS-COV2 #ChinaFiles	Other		Public		Public		Other	NEI
827546	863151884	Ambassador of √∞≈∏‚Ä°¬ß√∞≈∏‚Ä°¬™√∞≈∏‚Ä°¬™√∞≈∏‚Ä°¬∫ #Belgium to √∞≈∏‚Ä°¬Æ√∞≈∏‚Ä°¬π√∞≈∏‚Ä°¬≤√∞≈∏‚Ä°¬π√∞≈∏‚Ä°¬∏√∞≈∏‚Ä°¬≤√∞≈∏‚Ä°¬∫√∞≈∏‚Ä°¬≥ Italy, Malta, San Marino, @FAO, @WFP and @IFAD √¢‚Ç¨‚Äù Embassy account: @BelgiumRome	Other	Ambassador	Other	Ambassador	Public		Other	Political representative
732325	7.39e+17	Of the city. For the region. With reach beyond. A strategic health alliance between @uhbtrust, @unibirmingham, @BWC_NHS, @swbhnhs and @wmahsn.	Other	Health group	Public		Other	Political	Health institution
242503	20362041	Edu Charity Worker & Cabinet Member:Culture & Leisure @LewishamCouncil | @LewishamLabour√∞≈∏≈í¬π& Coop√∞≈∏¬ê¬ù | Personal Views | RT√¢‚Ä∞¬†ENDORSEMENT | √∞≈∏‚Äú¬ßeMail casework√∞≈∏¬è¬≥√Ø¬∏¬è√¢‚Ç¨¬ç√∞≈∏≈íÀÜ	Other	Politician	Other	Government/Local Government/Local Government/Local Government	Public		Other	Political representative
557305	503581872	HT & Author #HeadteachersHandbook Honorary Fellow @UniofSuffolk √∞≈∏‚Äô‚Ä∫ Ambassador @SmileyNews √∞≈∏‚Ñ¢‚Äö ExecTeam @fededucation √∞≈∏‚Äù≈ì @MyCambs √∞≈∏¬ß¬°#flamingoofhope @cambedfest√∞≈∏¬¶¬©	Public		Other	Teacher	Public		Researcher
374149	105838665	√∞≈∏≈í¬πLabour MP for Stretford & Urmston	Other	Politician	Other	Government/Local Government/Local Government/Local Government	Other	Political	Other	Political representative
209514	1246848547	Husband, father, #podcast producer @Mad_in_America https://t.co/OjncI5N4pP. On the long and meandering road to recovery after #antidepressant withdrawal	Public		Other	Podcast Producer	Public		Influencer	NI
847066	315468577	PBP Candidate for Waterford, Dismissed Whistleblower, Teacher for 20 https://t.co/ndcvlIl42m Activist, Twice President of WCTU	Other	Politician	Other	Teacher	Public		Public
79599	189631331	Joint GS of National Education Union, with Mary Bousted. Int√¢‚Ç¨‚Ñ¢l spokesperson for TUC General Council. For union advice: adviceline@neu.org.uk	Other	Govt official	Other	Government/Local Government/Local Government/Local Government	Public		Other	Political representative
675735	24045870	Member of Parliament for Portsmouth South √¢≈°‚Äú√Ø¬∏¬è Shadow Minister for Schools | #Pompey born and bred @UKLabour | √¢≈ì‚Ä∞√Ø¬∏¬è stephen.morgan.mp@parliament.uk	Other	Politician	Other	Government/Local Government	Other	Political	Other	Political representative
432708	119009845	Musician/painter/photographer/writer. Sometime actor/dancer. Certified Ethical Hacker.	Public		Public		Public		Public
615696	121102780	Rugby and tennis correspondent of the Evening Standard for 22 years . Now in @TimesSport @RugbyPass. Have covered all 9 Rugby World Cups, 7 Lions tours	Other	Journalist	Other	Media	Other	sport	Other	Journalist
107620	91360046	Football journalist @Sport_Witness covering Premier League stories from around Europe. Mostly Everton, but occasionally the others too.	Other	Journalist	Other	Media	Other	sport	Other	Journalist
90249	282187139	Racing Post/ Weekender tipster. If I disagree with your opinion about a horse, please don√¢‚Ç¨‚Ñ¢t react like I√¢‚Ç¨‚Ñ¢ve slagged off your mum! It really isn√¢‚Ç¨‚Ñ¢t that important	Public		Public		Other	sport	Public
637514	88472571	CEO at Princess Alexandra Hospital NHS Trust (@NHSHarlow). Love the NHS. Father of 2; husband; fan of all sports; Peloton obsessed; occasional √Ç¬Ω marathon runner	Health Professional		Health professional		Public		Public
826365	338233837	The aim of Limerick Sports Partnership (LSP) is √¢‚Ç¨≈ìGetting Limerick Active√¢‚Ç¨¬ù together with: Increasing participation in sport	Other	Sports group	Other	Business	Other	Political	Health professional
822740	2345762356	Irish comedian, sketch artist, #everton fan, disabled fella and fundraiser. Touring Ireland NOW! GET YOUR TICKETS BELOW	Influencer		Other	Charity	Other	Media	Public
680726	521246647	Leader of Portsmouth City Council. @libdems. Lover of theatre, my garden, good food and Portsmouth & Southsea. Chair @LGACultureSports Board	Other	Politician			Researcher		Other	Political representative
707380	50678515	'..bit of a Trippy-Hippy' The Sunday Times √£‚Ç¨¬∞√Ø¬∏¬è https://t.co/sKSutxwmDV @GoGenieMo Multi-dimensional Motion Arts √∞≈∏¬ß¬†√∞≈∏‚Äô¬• #PsychFi Exponential Mind-expanding Wiggly Feels #FRSA √¢Àú¬Ø√Ø¬∏¬è	Public		Influencer		Public		Other	Political representative
353994	1487224332	Broadcaster, Journalist, Actor, Musician, Access/Inclusion Expert & Wheelchair User. All views my own. Happily married to @_dianewallace. #DisabilityPower100	Influencer		Other	Lobby Group	Other	charity	Other	Political representative
147367	7.97e+17		Public		Other	Charity	Other	Political	Public
567856	282628720	@MuseumsAssoc, @HMSUnicornship and @EdinCulture/ FMA FRSA #people #participation #fairness #wellness #islands #coasts #boats. Ain views.	Public		Public		Public		Other	Political representative
690849	74482676	Blog writer & vintage collector √¢≈ì¬ç√∞≈∏¬è¬º Helloalicecatherine@gmail.com https://t.co/xzl0JAUTkq	Public		Public		Researcher		Researcher
601121	1.18e+18	Real news from real people. I promise I will spend more time in the field than sitting behind a desk and will capture news first hand.The truth always surfaces.	Other	News group	Health professional		Other	Political	Public
266693	214174450		Public		Health professional		Other	charity	Researcher
520739	1972519165	Journalist. Ex-BBC. NOT Russian State Account. √∞≈∏‚Äú¬∫ Going Underground. Retweets√¢‚Ä∞¬†verified/endorsements! https://t.co/PcV6MkJy8B	Public		Health professional		Public		Other	Religious representative
651722	2324344184	We aim to share the jewels in the #LakeDistrict crown! Guided Walks & Talks. Tweets by Steve Watts (Lake District Guide|Fell Runner|BGR #311) @fellrunphoto	Public		Health professional		Other	tourism	Researcher
825465	70713759	The official account for Dublin City University. For all things #CAO, go to https://t.co/BLygqHJlVM, for #postgrad, go to https://t.co/PlAQOGO1eP #WeAreDCU	Other	university	Other	Community Group	Other	Media	Public
856570	7.8e+17	√∞≈∏‚Ä°¬®√∞≈∏‚Ä°¬≥ √∞≈∏‚Ä°¬Æ√∞≈∏‚Ä°¬™ √¢≈ì¬®Socialism √∞≈∏‚Äô≈°United Ireland √∞≈∏‚Ä°¬µ√∞≈∏‚Ä°¬∏ Free Palestine √∞≈∏≈°¬´FK NATO	Public		Public		Public		Public
697480	424616665	Consultant Sport & Exercise Medicine	Health Professional		Public		Public		Other	Religious representative
295839	3321042905	Political representative, former prisoner, blanketman and hunger striker. Sinn F√É¬©in activist and lifelong member of the GAA	Other	Politician	Health professional		Health professional		Other	Political representative
551025	1.19e+18	We are the voice of #BritishIndians in the U.K., we provide community with news and information you can relate to.	Other	Public group	Public		Public		Public
313965	1972519165	Journalist. Ex-BBC. NOT Russian State Account. √∞≈∏‚Äú¬∫ Going Underground. Retweets√¢‚Ä∞¬†verified/endorsements! https://t.co/PcV6MkJy8B	Public		Other	Student Union Representative	Public		Public
3615	17736588	I live by the Solway, work in heritage and write. Been a newspaper editor, columnist and MSP. Always a mother, daughter, sister. Twitter account personal.	Public		Public		Other	charity	Other	Journalist
154430	99174564	Teaching Associate in Sociology @downingcollege; Affiliated Lecturer @CambridgeGender | Social Justice, LGBTI+ rights, Critical Theory | views own | he/him	Researcher				Public		Public
205200	2260032688	Thoracic, Upper GI, Trauma & Emergency Anaesthetist. Clinical Lead for Acute Pain. Imperfect environmentalist. Powered by plants. My views.	Health Professional		Other	Media	Public		Other	Local enterprise
681498	1131389384	Official Porthill Park Cricket Club Twitter Page	Other	Sports group			Public		Public
340492	1.37e+18	√ô‚Ä¶√ôÀÜ√ô‚Äö√ò¬π √ò¬ß√ô‚Äû√ò¬•√ô‚Ä¶√ò¬ß√ô‚Ä¶ √ò¬ß√ô‚Äû√ô‚Ä¶√ô‚Ä°√ò¬Ø√ô≈† √ò¬ß√ô‚Äû√ô‚Ä¶√ô‚Ä†√ò¬™√ò¬∏√ò¬± √ô‚Ä†√ò¬ß√ò¬µ√ò¬± √ô‚Ä¶√ò¬≠√ô‚Ä¶√ò¬Ø √ò¬ß√ô‚Äû√ô≈†√ô‚Ä¶√ò¬ß√ô‚Ä†√ô≈†√ò≈í √ô‚Ä¶√ô‚Ä†√ò¬™√ò¬Ø√ô≈†√ò¬ß√ò¬™ √ò¬ß√ô‚Äû√ò¬®√ò¬¥√ò¬±√ô‚Ä∞ √ò¬ß√ô‚Äû√ò¬•√ò¬≥√ô‚Äû√ò¬ß√ô‚Ä¶√ô≈†√ò¬© √ôÀÜ√ò¬ß√ô‚Äû√ô‚Ä†√ò¬®√ò¬• √ò¬ß√ô‚Äû√ò¬π√ò¬∏√ô≈†√ô‚Ä¶	Public		Health professional		Other	Political	Public
751330	475135037	Creating an equitable, sustainable √∞≈∏≈í¬ç @Specsavers @cisl_cambridge @ramafoundation @SPFSchools & alumnus @UKGBC @marksandspencer | Views all mine	Public		Public		Other	sport	Health professional
36484	362562877	Senior lecturer in history, Birkbeck. Works on Mennonites, walking/outdoor lover. Also writing a book on bothies. Rep√¢‚Ç¨‚Ñ¢d by @imogen_morrell	Researcher		Public		Public		Public
116261	1.04e+18	A joint account for Wigan Critical Care and the Outreach team. Ensuring patients get the best care possible inside and outside of our Critical Care Unit.	Health instituition		Public				Other	Journalist
621216	293998737	Donny lad/Cheshire housewife in training. Dad of 2 and husband to @Rob92104. Political geek and back in Labour now it√¢‚Ç¨‚Ñ¢s come back to me.	Public				Public		Public
702123	53098058	Speaker & author, President of @uksla, LinkedIn Instructor; passionate about #HumanPotential, #leadership, #change, #education & the search for #simple	Influencer		Health professional		Health professional		Other	Journalist
201606	8.83e+17	Stalked relentlessly by my own cat. So will follow you back more often then not. Seriously annoying	Public		Other	Government/Local Government/Local Government/Local Government	Public		Other	Journalist
28028	1245840830	Blogger. Occasional feature writer for the Morning Star. RTs are not necessarily endorsements.	Influencer		Health professional		Public		Health institution
570351	837811670	Ralph Metzner Distinguished Professor of Neurology & Psychiatry, Director Psychedelics Division, Neuroscape, UCSF	Health Professional		Health professional		Public		Public
517493	24045870	Member of Parliament for Portsmouth South √¢≈°‚Äú√Ø¬∏¬è Shadow Minister for Schools | #Pompey born and bred @UKLabour | √¢≈ì‚Ä∞√Ø¬∏¬è stephen.morgan.mp@parliament.uk	Other	Politician	Public		Other	Political	Other	Sports team/personality
136007	55230288	Company Director, publisher, producer & content curator. Ageing sportsman; the older you get the better you were! People, Innovation & HealthTech	Influencer		Other	Media	Public		Other	NEI
794697	62780688	#UN Office for #Disaster #Risk Reduction, dedicated to building disaster #resilience and tackling #climatechange through implementation of the Sendai Framework	Other	Govt org	Public		Public		Other	Sports team/personality
766184	209328718	√∞≈∏≈Ω¬• Cornwall Reporter for @itvwestcountry, Fellow for @JSchofieldTrust, & radio reporter in a previous life √∞≈∏≈Ω‚Ñ¢ DMs open for story ideas ~ charlotte.gay@itv.com	Other	Journalist	Other	Government/Local Government/Local Government/Local Government	Other	tourism	Other	Local enterprise
431832	20013355	Producer @BBCr4today currently on loan from @BBCRadioStoke (Staffordshire Political Reporter)	Other	Journalist	Other	Tourism Group	Public		Researcher
264687	1972519165	Journalist. Ex-BBC. NOT Russian State Account. √∞≈∏‚Äú¬∫ Going Underground. Retweets√¢‚Ä∞¬†verified/endorsements! https://t.co/PcV6MkJy8B	Public		Public		Researcher		Public
494859	24045870	Member of Parliament for Portsmouth South √¢≈°‚Äú√Ø¬∏¬è Shadow Minister for Schools | #Pompey born and bred @UKLabour | √¢≈ì‚Ä∞√Ø¬∏¬è stephen.morgan.mp@parliament.uk	Other	Politician	Other	Campaign Group	Public		Health professional
34068	80569437	Working at Arts Council England, Director, Museums and Cultural Property | Clore Fellow | Slow runner | Views here are personal, and not that of my employer	Public		Public		Public		Other	Voluntary/Charity organization
812022	63410054	Chef, author & restauranteur. PhD. @aniargalway @foodontheedge @cavagalway @tartaregalway @nishigalway weekly column @irishtimes	Researcher		Public		Public		Other	NEI
339828	2778980184	To find out the source of the activity I am tweeting about, you must enter this site https://t.co/xwucQsyT49	Public		Public		Other	Media	Other	NEI
254000	1972519165	Journalist. Ex-BBC. NOT Russian State Account. √∞≈∏‚Äú¬∫ Going Underground. Retweets√¢‚Ä∞¬†verified/endorsements! https://t.co/PcV6MkJy8B	Public		Public		Public		Other	Voluntary/Charity organization
655356	9.53e+17	Truth Seeker and Socialist and British republican, married all my children married, now only my wife and Ted the dog left,vintage watch collector	Other	Politician			Other	Political	Public
609160	19910529	Shrewsbury Town FC | Cyclist | Runner | Bassist | Digital marketing | @Madebymissmower | Family & friends. My life in a bio - not always in that order. Welcome!	Public		Public		Health institution		Other	Political representative
605194	829060856	Labour MEP NW 2014-20. Trade Unionist. Local Government, Industry, Climate, Energy, Transport & Tourism. @LabMEPs Chair. President @EUFORES_EU. Energy MEP 2017.	Other	Govt official	Other	Media	Public		Other	Voluntary/Charity organization
388502	175877739	Chief Nursing Officer @NorthBristolNHS | Visiting Professor @worcester_uni | Independent √∞≈∏¬™‚Äò @IPS_Infection | RN | @FNightingaleF Scholar | √∞≈∏≈íÀÜ | He/Him/His	Health Professional		Other	Government/Local Government/Local Government/Local Government	Other		Public
316214	115494227	@scottories MSP for the Highlands and Islands. Shadow Minister for Business, Trade, Tourism and Enterprise I √¢≈°¬Ω√Ø¬∏¬è Spurs √¢≈°¬Ω√Ø¬∏¬è Dons √∞≈∏¬è‚Ä∞ Godfathers Rugby	Other		Other	Teacher	Public		Public
339159	1.41e+18	√ò¬ß√ò¬≠√ò¬Ø √ò¬ß√ô‚Ä†√ò¬µ√ò¬ß√ò¬± √ôÀÜ√ò¬ß√ò¬™√ò¬®√ò¬ß√ò¬π √ò¬ß√ô‚Äû√ò¬ß√ô‚Ä¶√ò¬ß√ô‚Ä¶ √ò¬ß√ô‚Äû√ô‚Ä¶√ô‚Ä°√ò¬Ø√ô≈† √ò¬ß√ô‚Äû√ô‚Ä¶√ô‚Ä†√ò¬™√ò¬∏√ò¬± √ôÀÜ√ò¬Æ√ô‚Äû√ô≈†√ô¬Å√ò¬© √ò¬ß√ô‚Äû√ô‚Äû√ô‚Ä° √ò¬π√ô‚Äû√ô‚Ä∞ √ò¬ß√ô‚Äû√ò¬π√ò¬ß√ô‚Äû√ô‚Ä¶√ô≈†√ô‚Ä† √ò¬ß√ô‚Äû√ò¬ß√ô‚Ä¶√ò¬ß√ô‚Ä¶ √ò¬ß√ô‚Äû√ô‚Ä†√ô‚Ä°√ò¬Ø√ô≈† √ô‚Ä†√ò¬ß√ò¬µ√ò¬± √ô‚Ä¶√ò¬≠√ô‚Ä¶√ò¬Ø √ò¬ß√ô‚Äû√ô≈†√ô‚Ä¶√ò¬ß√ô‚Ä†√ô≈†	Public				Other	Media	Other	Voluntary/Charity organization
489163	1972519165	Journalist. Ex-BBC. NOT Russian State Account. √∞≈∏‚Äú¬∫ Going Underground. Retweets√¢‚Ä∞¬†verified/endorsements! https://t.co/PcV6MkJy8B	Public		Other	Government/Local Government/Local Government/Local Government	Other	charity	Public
370003	1217818124	Scotland fan (at anything) Indy & Gow supporter. Pro EU. Beer loving bad golfer. All my views are my own & unconnected with any past or present employer.	Public		Public		Public		Other	AnimalAccount
336826	1.44e+18	√¢‚Ç¨¬è√¢‚Ç¨¬è√¢‚Ç¨¬è√¢‚Ç¨¬è√¢‚Ç¨¬è√¢‚Ç¨¬è√¢‚Ç¨¬è√¢‚Ç¨¬è√ò¬ß√ô‚Äû√ò¬≠√ô‚Ä¶√ò¬Ø √ô‚Äû√ô‚Äû√ô‚Ä°	Public		Other	Barrister	Other		Other	Religious representative
561856	50719956	Radio/television/podcast #ThisCulturalLife @bbcradio4 Paul McCartney: Inside The Songs, Mastertapes, ex-Front Row. Agent & bio https://t.co/zKWD0ml1AE	Influencer		Other	Tourism Group	Public		Public
195010	1.24e+18	We live in a propaganda state.	Public		Other	School	Public		Public
118917	55676741	Radical left artist https://t.co/zByUXbDLZ1 https://t.co/zNbT8SntkN https://t.co/bvF3X1IVuf	Public		Public		Public		Other	Journalist
796553	206751059	An Offaly man with an interest in engineering, science and travel.	Public		Public		Public		Public
590052	2815613005	This account is no longer being updated. Please follow @bbcradioulster for all the latest updates from the Talkback team.	Public		Public		Public		Other	NEI
538719	21754872	@AP Global Sports Correspondent https://t.co/WNZrqrlQrU https://t.co/I97RKSgysP √∞≈∏‚Äú¬∫√∞≈∏‚Äú¬ªBroadcasting https://t.co/Xf0pkK3iUz & @SportUnlocked	Other	Journalist	Public		Public		Public
602799	997408332	WhO tHrEw ThE SaLaD?! PiCk iT uP nOw! (He/Him)	Public		Public		Other	Political	Public
451743	7.33e+17	Great things seldom come from comfort zones. Soul,Jazz & Afro √∞≈∏≈Ω¬º√∞≈∏≈Ω¬∏√∞≈∏≈Ω¬∑fan. Arsenal√¢≈°¬Ω√Ø¬∏¬èElectrical Eng. DJ √∞≈∏¬è¬¥√≥¬†¬Å¬ß√≥¬†¬Å¬¢√≥¬†¬Å¬•√≥¬†¬Å¬Æ√≥¬†¬Å¬ß√≥¬†¬Å¬ø√∞≈∏‚Ä°¬ø√∞≈∏‚Ä°¬º	Public		Health professional		Public		Public
165703	2260392681	Company director and charity employee. All tweets my personal opinions. Interested in reforestation to balance climate change. Oh and anything to do with pets!	Public		Other	Community Group	Public		Public
305812	115494227	@scottories MSP for the Highlands and Islands. Shadow Minister for Business, Trade, Tourism and Enterprise I √¢≈°¬Ω√Ø¬∏¬è Spurs √¢≈°¬Ω√Ø¬∏¬è Dons √∞≈∏¬è‚Ä∞ Godfathers Rugby	Other		Public		Public		Public
353186	192993369	MEP 04-19 Conservative Internationalist https://t.co/KREhtEFUVf	Public		Other	Advisor/Consultant	Health institution		Other	Political representative
738165	435901278	Head of security 4 Matchroom,Sky, ITV, LCFC, DCFC & Eddie Stobarts. Father to Reigne the most beautiful thing god ever made. Live like today is your last	Public		Health professional		Public		Public
835123	478789007	Dublin Central TD √∞≈∏‚Äô≈ì Spokesperson for Education, Higher Education, Arts, Social Protection & Foreign Affairs & Defence. #SocDems	Other	Politician	Public		Public		Public
347276	1.37e+18	√∞≈∏‚Ä°¬¨√∞≈∏‚Ä°¬ß UK journalist & reporter for @RebelNewsOnline | Watch: The Great Reset docuseries over at https://t.co/tF0pgEbAea	Other	Journalist	Health professional		Health professional		Other	Voluntary/Charity organization
606802	514171917	Award winning Photographer @PA for the last 25 yrs drone pilot covering News, Sport ,Royalty, weather and more Instagram @sonyalpha & @Benro_UK	Influencer		Other	Sports Club	Other	Media	Other	Journalist
267152	62595328	Politics, gardening, anything else I fancy. Sometimes I try to be funny. Retweets tend to be an endorsement otherwise I wouldn't bother	Public		Other	Charity	Public		Health professional
792918	21802588	@IrishTimes Digital Editor. Sometimes columnist. Sometimes newsdesk. Ex-@DublinCityUni. Once described by Kay Burley of Sky News as a √¢‚Ç¨≈ìgorgeous little soldier√¢‚Ç¨¬ù	Other	Journalist	Health professional		Public		Public
696638	813424358	Director of the Conservative Environment Network @CEN_HQ | Formerly Policy Adviser to the Environment Secretary and Head of Research at Bright Blue	Other	Govt official	Public		Public		Public
713246	8.33e+17	British Patriot / Political Strategist / Center Right / Conservative / Brexiteer / Abusive tweets blocked	Public		Public		Public		Other	Voluntary/Charity organization
514741	2171333902	√∞≈∏‚Äù¬∏Teacher 35+ years √∞≈∏‚Äù¬∏SLT 28+ years √∞≈∏‚Äù¬∏HT/ExecHT 18+ years √∞≈∏‚Äù¬∏FCCT √∞≈∏‚Äù¬∏Executive Coach √∞≈∏‚Äù¬∏Wellbeing Supermodel √∞≈∏‚Äù¬∏#Ally √∞≈∏‚Äù¬∏#HeForShe √∞≈∏‚Äù¬∏#teacher5aday√∞≈∏¬ê¬¢√∞≈∏‚Äù¬∏#TopEdruptors21	Public		Public		Public		Other	Political representative
372881	1496571673	Consultant Child and Adolescent Psychiatrist, Great Ormond Street Hospital. RCPsych Lead for Parliamentary Engagement. Slow triathlete. Love to travel.	Health Professional		Public		Public		Public
133146	454015086	Anchor across the time divide, Daybreak Middle East & Europe All views are my own ! https://t.co/TsqO0kOtq7	Influencer		Other	Government/Local Government/Local Government/Local Government	Health professional		Influencer	MaI
145131	7.12e+17		Public		Other	Media			Other	Sports team/personality
135978	1.01e+18	Campaigning for re-joining the EU - no if's or buts! Email: Wrexham@walesforeurope.org Join our Facebook group to #Rejoin #FBPE	Public		Other	Media	Public		Other	Political representative
847441	37925044	I √¢‚Ñ¢¬•√Ø¬∏¬è talent! Passionate about attraction, recruitment, training & development of 'best fit' graduate talent. Keynote speaker on multi-generational workforce.	Public		Other	Media	Other	Media	Other	Local enterprise
463562	2209331701	Campaigning #NorthWestDurham MP. #Conservative. Likes pubs. If you√¢‚Ç¨‚Ñ¢re a constituent, message via: https://t.co/iuzCPm8ZDe	Other	Politician	Public		Public		Other	Political representative
459419	2867624783	I believe social care changes lives for the better. Do you? CEO, trustee, consultant, advocate, adviser, friend @AgeUKOxon, @OriginActive, @Advancetweets	Public		Public		Public		Public
520633	20132540	News, events and general information from Sunderland City Council. Account monitored Monday to Friday, 9am to 5pm. For all enquiries, please visit our website.	Other	Public group			Other	Political	Other	Local enterprise
182142	8208672	CIS is offensive, same Sex attracted Whovian, partnered, doggy dad, @foescotland & SNP member, Pagan. Unashamed feminist & #LBGT ally. #NowScotland 1186	Public		Researcher		Other		Other	Journalist
351548	96373332	#Trauma & #Orthopaedic Registrar/Resident @RNOHRotation √∞≈∏¬¶¬¥ | @BOTA_UK Culture & Diversity Rep @BOTA_CD √∞≈∏¬è¬≥√Ø¬∏¬è√¢‚Ç¨¬ç√∞≈∏≈íÀÜ | Global Surgery √∞≈∏≈í¬ç | she/they √¢≈°¬ß√Ø¬∏¬è	Health Professional		Public		Researcher		Public
590880	39570149	Former senior police officer, lecturer and business consultant. Bracknell CLP Chair. School gov. Criminal justice doctorate. Anti racist. Views are mine alone.	Other	Govt official	Researcher		Public		Public
731741	187626904	Podcast/Talk Radio Host and Columnist. https://t.co/hFQQecG9cF Check out my new project @Simpleasfat https://t.co/JMJqt4WR0E	Influencer		Other	Political Group	Other	Political	Other	Journalist
488898	78163678	@SDLPlive West Tyrone MLA| Education Spokesperson | Ex Audit Committee Chair | Former Brexit, Economy S'person. Law Graduate 02871882828	Other	Politician	Public		Public		Other	Local enterprise
85492	2496791450	Dyfal donc a dyr y garreg. @YesCymru. Ynys M√É¬¥n via Midleton, Co. Cork, @CelticFC #HH √∞≈∏¬ç‚Ç¨, @Everton, #NSNO, #IndyWales #CymruRydd. Barn fy hun, personal opinion.	Public		Other	Media	Other	Media	Health professional
725104	153118474	Onye Awka, #Catholic & Proud, Very #Igbotic, #ChelseaFc, 18-02-2018 √∞≈∏‚Äô‚Äù √∞≈∏‚Ä¢≈†. Pls don't stress me with ur DM's. Future Hubby to......√∞≈∏¬§‚Äù	Public		Public		Other	Political	Other	Political representative
340679	1.38e+18	√¢‚Ç¨¬è√¢‚Ç¨¬è√ò¬±√ò¬∂√ôÀÜ√ò¬ß√ô‚Ä†√ô∆í √ô≈†√ò¬ß√ò¬±√ò¬® √ò¬∫√ò¬ß√ô≈†√ò¬™√ô≈†. √ôÀÜ√ô‚Äû√ô‚Ä† √ò¬£√ò¬±√ò¬∂√ô‚Ä∞ √ò¬≠√ò¬™√ô‚Ä∞ √ò¬™√ò¬±√ò¬∂√ô‚Ä∞ √ô¬Å√ô≈† √ô‚Ä†√ô¬Å√ò¬≥√ô∆í	Public		Public		Public		Public
757847	1165750201	@Judgerindertv, Talk Radio, Good Morning Britain @GMB: Barrister, Presenter, Columnist for @TheSun & @EveningStandard Doctor of Law @SolentUni MBE	Influencer		Public		Public		Other	Political representative
155105	26210270	My own views, + books & dogs. Bristol and Beyonce fan account	Public		Other	Media	Public		Researcher
83538	80812413	Honoured to represent the proud people of west Belfast as their MP. #westisbest #investinthewest.	Other	Politician	Public		Public		Other	Political representative
626310	1466813443	Official tweets from Logan Botanic Garden.	Public		Public		Public		Public
803683	2412819630	Lecturer in Physical Education & Coaching Science. Research Movement, Physical Activity, Physical Literacy & Wellbeing - LOVE to MOVE √∞≈∏¬è∆í√¢‚Ç¨¬ç√¢‚Ñ¢‚Äö√Ø¬∏¬è& TRY to COACH √∞≈∏¬ß¬¢	Researcher		Public		Public		Other	Journalist
8262	415696663	CITU nurse | prosecco connoisseur	Health Professional		Other	Photographer	Other	charity	Public
794486	18518235	√∞≈∏≈í≈† An Tr√É¬° Bh√É¬°in | √∞≈∏‚Äú¬± @gael_gals | √∞≈∏‚Äú¬ª @raidionalife | √∞≈∏¬è¬° Conamara	Public				Researcher		Other	Actor
765555	183820471	√∞≈∏‚Äì¬§Mummy to 1√∞≈∏‚Äô≈°Joint Pain Advisor √∞≈∏¬ß¬°Sports Therapist √¢¬ù¬§√Ø¬∏¬èPersonal Trainer √∞≈∏‚Äô‚Ä∫#EDS Hypermobility Sufferer √∞≈∏¬§¬çMaternity & Parental Leave Campaigner	Public		Public		Public		Other	NEI
559096	1.11e+18		Public		Public		Public		Influencer	MaI
126727	29417177	On here a lot | Northern roots | London home | Sr Curation Lead √¢‚Ç¨‚Äú√¢‚Ç¨‚Äú Global News @Twitter | @JSchofieldTrust Senior Fellow | Via @BBCWorldService he/him |√∞≈∏¬è¬≥√Ø¬∏¬è√¢‚Ç¨¬ç√∞≈∏≈íÀÜ	Public		Researcher		Public		Other	Voluntary/Charity organization
281380	4572072394	We are a group of Ealing residents who secured the UK√¢‚Ç¨‚Ñ¢s first ever buffer zone at our local abortion clinic. Now for the rest of the UK √∞≈∏‚Äô‚Äî. #endharassment	Other	Public group	Public		Public		Public
800045	21760841	Anti-Fascist. Anti-Racist. Pro-Choice. Equality √∞≈∏¬è¬≥√Ø¬∏¬è√¢‚Ç¨¬ç√∞≈∏≈íÀÜ√∞≈∏¬è¬≥√Ø¬∏¬è√¢‚Ç¨¬ç√¢≈°¬ß√Ø¬∏¬è Free Palestine √∞≈∏‚Ä°¬µ√∞≈∏‚Ä°¬∏ √∞≈∏¬ê¬∫Romanisti√∞≈∏¬ê¬∫ √∞≈∏≈∏¬®√∞≈∏≈∏¬•	Public		Public		Public		Public
28576	1342040048	Pharmacist*Prof*NHSE *MCF*SAHF*BHF*BAPIO*IPA India*Former School Gov, RPS Treasurer*Pharmacy & I&D Lead PRINCIPLE/PANORAMIC trials Univ Oxford* Views own #LUFC	Health Professional		Other	Teacher	Other	Political	Other	NEI
544287	1499170260	Advanced specialist dietitian in gastroenterology, researcher (PhD) + part of the #RDJC team. #nutrition #ageing #gut #ageinggut #advancedpractice -views my own	Health Professional		Other	Media	Public		Other	Journalist
698677	1325691512	AskDoc is a voluntary organisation which aims to engage, educate & empower ethnic minority communities on health. Chair @enamhaque31 Est.2011	Other	Health group	Other	Media	Other	Political	Other	Voluntary/Charity organization
464214	7.78e+17	Reporter in Wales @LBC/@LBCNews | Also on @thisisheart, @CapitalOfficial + @SmoothRadio | @IRNAwards Nominated | BJTC Award Winner | @Journo_USW Alum	Other	Journalist	Public		Other	charity	Other	NEI
354834	2980187627	showbiz @daily_record | she/her | views my own | siobhan.macdonald@reachplc.com	Influencer		Other	NGO			Public
754290	1979578376	I am trying my best as a father to raise awareness & funds for Sebastians Action Trust which help our life limited son Matthew to have the best quality of life	Public		Public		Health institution		Other	Actor
19590	2870567642	Chief Operating Officer at University Hospitals Dorset, part of team Dorset. Aim to do the right things in the right way. Views expressed are my own.	Health Professional		Other	Tourism Group	Health professional		Public
557372	8.98e+17	Professor of Green Political Economy, interested in post-growth economics, sustainability, resilience and low carbon energy transitions	Researcher		Public		Public		Other	Local enterprise
668313	222054912	√∞≈∏≈Ω‚Ñ¢Presenter & DJ √∞≈∏≈Ω¬ß Empowerment Coach √¢≈ì¬® Contact: dan@84world.com	Influencer				Public		Public
863919	2159189147	hi	Public		Public		Health professional		Public
451534	51001054	Learning √∞≈∏‚Äô¬Ø √∞≈∏‚Ñ¢¬èRT don√¢‚Ç¨‚Ñ¢t just like posts√∞≈∏‚Ñ¢¬è an #ExcludedUK Sole Ltd Director & Therapist @ Woman to Woman & The Male Perspective Laser Hair Removal & Beauty Studio	Public		Public		Public		Other	Religious representative
338387	1.29e+18		Public		Public		Health professional		Other	Local enterprise
517738	582551540	Professor, Psychology of Healthcare. Director, NIHR Yorkshire & Humber PSTRC. Views my own	Researcher		Other	Campaign Group	Public		Health professional
723964	1.04e+18	The √¢‚Ç¨Àúfar centre√¢‚Ç¨‚Ñ¢ are the real political extremists . . .	Public		Other	Government/Local Government/Local Government/Local Government	Other	Media	Public
743714	7.33e+17	MSP Ettrick, Roxburgh & Berwickshire. Shadow Rural Affairs, Islands, Natural Environment & Equalities. @Women2Win √∞≈∏‚Ä°¬¨√∞≈∏‚Ä°¬ß√∞≈∏¬è¬¥√≥¬†¬Å¬ß√≥¬†¬Å¬¢√≥¬†¬Å¬≥√≥¬†¬Å¬£√≥¬†¬Å¬¥√≥¬†¬Å¬ø√∞≈∏¬è¬¥√≥¬†¬Å¬ß√≥¬†¬Å¬¢√≥¬†¬Å¬∑√≥¬†¬Å¬¨√≥¬†¬Å¬≥√≥¬†¬Å¬ø	Other	Politician	Other	Government/Local Government/Local Government/Local Government	Other	Political	Health professional
518050	359269291	There are two flames burning in the human heart all the time. The flame of anger against injustice, and the flame of hope you can build a better world	Public		Other	Media	Researcher		Public
205998	17024780	Scotland Editor for @BBCNews. Formerly North America Correspondent in Los Angeles and Chief News Correspondent for @BBCScotNine.	Other	Journalist	Other	Health Project	Public		Other	Local enterprise
864093	54172831	He/Him Independent MEP for Ireland Midlands North West Contact details: √¢Àú≈Ω√Ø¬∏¬è094 962 2710√¢Àú≈Ω√Ø¬∏¬è √∞≈∏‚Äú¬ßlukeming.flanagan@europarl.europa.eu√∞≈∏‚Äú¬ß	Other	Politician			Public		Other	Political representative
258437	1.09e+18		Public		Public		Health institution		Public
338979	1.38e+18	√ôÀÜ√ò¬ß√ò¬´√ô‚Äö √ò¬ß√ô‚Äû√ò¬Æ√ò¬∑√ôÀÜ√ò¬© √ô≈†√ô‚Ä¶√ò¬¥√ô≈† √ô‚Ä¶√ô‚Äû√ô∆í√ò¬ß.	Public		Public		Other	Media	Other	Local enterprise
616341	19443658	Neurologist. Chair @bromslibdems√∞≈∏‚Äù¬∏√¢‚Ç¨≈ìCheerfully pugnacious√¢‚Ç¨¬ùThe Observer. √∞≈∏≈°¬¥√¢‚Ç¨¬ç√¢‚Ñ¢‚Äö√Ø¬∏¬è,Trustee @FrontLineMap Committee @TheDA_UK @wb_uk Believes in metric system√∞≈∏¬§¬∑√¢‚Ç¨¬ç√¢‚Ñ¢‚Äö√Ø¬∏¬è	Health Professional		Public		Health professional		Public
460148	307005530	Earth System: past-present-future. Geologist. Interdisciplinarity. Environmental and social justice. Opinions are my own. he/him	Researcher		Health professional		Other	sport	Researcher
681546	1.04e+18	The √¢‚Ç¨Àúfar centre√¢‚Ç¨‚Ñ¢ are the real political extremists . . .	Public		Other	Media	Public		Public
598336	23104401	Happy nurse. Dog slave. Great family. Great friends. Lucky girl. SNP. Independence for Scotland√∞≈∏¬è¬¥√≥¬†¬Å¬ß√≥¬†¬Å¬¢√≥¬†¬Å¬≥√≥¬†¬Å¬£√≥¬†¬Å¬¥√≥¬†¬Å¬ø My tweets are my own opinions.	Health Professional		Other	Media	Researcher		Other	Journalist
54243	7.98e+17	We are Europeans and we√¢‚Ç¨‚Ñ¢re proud that the great city of Leeds voted to Remain! We won't stop campaigning until we are back where we belong- in the EU. #RejoinEU	Public		Public		Health professional		Other	Political representative
240507	1452689222	Rochdale Council of Mosques (#RCM) is an umbrella organisation est in 2003 representing 17 Mosques in the Borough of Rochdale, Gtr Manchester RT not Endorsement	Other	Public group	Other	Director of Academic Institution	Health professional		Public
739387	34687594	Cornishman. Interested in politics and Cornwall. Ex Ticket Manager, Hall for Cornwall (RT does not mean I agree)	Public		Public		Other	Political	Other	Political representative
397916	2838333676	Stop Economic Migrant Boats! We Stand With Ukraine √∞≈∏‚Ä°¬∫√∞≈∏‚Ä°¬¶! UK Needs A Nuclear Power Station, Now! Start Shale Gas Exploration & Fracking!	Public		Other	Advisor/Consultant	Researcher		Other	Local enterprise
271856	1428818707	To contact Cllr Claire Miller please email C.Miller@edinburgh.gov.uk	Public		Public		Other	Media	Other	Local enterprise
556021	1972519165	Journalist. Ex-BBC. NOT Russian State Account. √∞≈∏‚Äú¬∫ Going Underground. Retweets√¢‚Ä∞¬†verified/endorsements! https://t.co/PcV6MkJy8B	Public		Health professional		Public		Public
105839	466712385	Europe's busiest sexual health, contraception and HIV care clinic in the heart of Soho, London | √¢‚Ç¨≈ìThe Beyonc√É¬© of Sexual Health Clinics" (QX Magazine, Nov 2019)	Public		Other	Academic	Health professional		Health institution
201617	425339936	Oxford Academic HMC, BBC documentary maker (arts & History), writer (kids & factual); President Gloucester History Festival; new books #Goddess & #FeminaBook	Researcher		Other	Government/Local Government/Local Government/Local Government	Public		Other	NEI
793048	211808970	Chiefs Reporter for BMAI ; covering Newstalk, Today FM, 98FM, Spin 1038 & GoLoud. Got a story anywhere in Ireland, get in touch Barry.Whyte@newstalk.com	Other	Journalist	Public		Other	Media	Other	Political representative
797043	2340891351	General Secretary of NBRU	Other	Govt official	Public		Other	Environmental	Public
452341	8.54e+17	The Sunday Times Bestselling Authors and merchandise creators https://t.co/meQsNeuWsJ√¢‚Ç¨¬¶ Agent √∞≈∏‚Äú¬© - Millie Hoskins, United Agents	Public		Other	Government/Local Government	Researcher		Public
339940	1.38e+18		Public		Other	NGO	Other	Political	Public
862488	21078125	Author, TV & Radio Journalist, Dementia Advocate. Belongs to #Dad(96) & #GoogleDog. √¢‚Ç¨≈ìCarers don√¢‚Ç¨‚Ñ¢t rely on the State, the State relies on Carers√¢‚Ç¨¬ù.	Other	Journalist	Other	Advisor/Consultant	Other	Media	Other	Voluntary/Charity organization
205775	132486187	Director of Legal @TheSun and a photographer #followme on Insta: https://t.co/6Q6NLLv6T7√¢‚Ç¨¬¶	Influencer		Other	Community Group			Public
217288	408481382	Commentary and snippets on British and Irish politics. Author: 'What A Bloody Awful Country√¢‚Ç¨¬¶√¢‚Ç¨‚Ñ¢ and √¢‚Ç¨ÀúA United Ireland√¢‚Ç¨¬¶√¢‚Ç¨‚Ñ¢ @LabourUncut	Public		Other	Media	Public		Public
685684	1285688448	Mam to Evelyn and Clark | preston north end √∞≈∏‚Äô‚Ñ¢	Public		Other	Government/Local Government/Local Government/Local Government	Public		Other	NEI
571991	21645209	Former Civil Servant. London Mayor candidate 2012/2020 Politically homeless. #RejoinEU #ElectoralReform Mail: siobhan@siobhanbenita.com	Other	Politician	Public		Public		Other	Political representative
261378	2596713223		Public				Public		Other	Journalist
415698	187147866	African Diaspora Socialist Activist - Campaigner - Political Candidate #CatherineForMadina - @CathyForMadina #SaloneTwitter #FreePalestine √∞≈∏‚Ä°¬µ√∞≈∏‚Ä°¬∏	Other	Politician	Public		Researcher		Public
411406	24045870	Member of Parliament for Portsmouth South √¢≈°‚Äú√Ø¬∏¬è Shadow Minister for Schools | #Pompey born and bred @UKLabour | √¢≈ì‚Ä∞√Ø¬∏¬è stephen.morgan.mp@parliament.uk	Other	Politician	Other	Media	Public		Other	Journalist
420473	72531619	NHS doctor	Health Professional		Other	Media			Public
506219	301952988	Socialist & People Before Profit MLA	Other	Politician	Health professional		Public		Public
617094	4503621269	Scottish independence is about principles of democracy and autonomy not ideology or policy.	Public		Public		Other	charity	Other	NEI
861575	4106646231	Ecosocialist - @Pb4P rep Dublin North West #GE2020 - PhD Researcher (TCD) √∞≈∏‚Äù¬¨, Chair @phdrights 21/22	Researcher				Public		Other	Journalist
142307	2207191340	#HealthSecurity / #law & #STS / #epistemic #injustice / CoC @HealthLawEthics / CoC IG @EAHL_IGBiolaw / Ch Ed @NILegalQ / RT not necessarily endorsement	Public		Other	Media	Other	Political	Influencer	MaI
542057	326689430	√∞≈∏‚Ä°¬ø√∞≈∏‚Ä°¬¶ √∞≈∏‚Ä°¬¨√∞≈∏‚Ä°¬ß - Social Justice Advocate - Proudly Gay - Living (and ageing) with HIV - Committed to Equality, Inclusion & Justice. Views are my own.	Public		Other	Government/Local Government/Local Government/Local Government	Researcher		Public
67191	20362041	Edu Charity Worker & Cabinet Member:Culture & Leisure @LewishamCouncil | @LewishamLabour√∞≈∏≈í¬π& Coop√∞≈∏¬ê¬ù | Personal Views | RT√¢‚Ä∞¬†ENDORSEMENT | √∞≈∏‚Äú¬ßeMail casework√∞≈∏¬è¬≥√Ø¬∏¬è√¢‚Ç¨¬ç√∞≈∏≈íÀÜ	Other	Politician	Other	Advisor/Consultant	Public		Other	Voluntary/Charity organization
115205	243314776	The views are my own...Obstetric Anaesthetist, OAA enthusiast (and President). Proud dad of four children and one granddaughter.	Health Professional		Other	Media	Public		Public
665296	224291642	Senior Lecturer, @bbkpsychosocial. Migration, cities, multiculture, racism, fascism, antisemitism, Jews, London, Europe.	Researcher		Public		Public		Other	Political representative
788425	19291485	Born√∞≈∏¬è¬≥√Ø¬∏¬è√¢‚Ç¨¬ç√∞≈∏≈íÀÜLDNer, 33, sharing news with my comments & political opinions. Centre-right but never ideological, level-headed. I say it how I see it. Realist.	Public		Public		Other	charity	Other	Political representative
203035	63133988	Worked for Labour leader John Smith. Corbett-bagging, home cook. Listens to classical & indy music. Proud Aberdonian and Aberdeen FC fan. Views are my own.	Public		Public		Health institution		Other	Journalist
338048	1.39e+18	..	Public		Public		Public		Public
219620	3202465678	Inked bearded snowboarder. Powder addict. Occasional surfer. Marathon runner. Husband and father. Probably not as awesome as I sound. √¢¬ß‚Äì #JohnsonOut #GTTO √∞≈∏‚Ä°¬∫√∞≈∏‚Ä°¬¶	Public		Public		Other	Media	Other	Political representative
617264	20904490	√¨¬†≈ì√¨‚Äπ≈ì√¨¬π¬¥ @imperialcollege research fellow. @500womensci + @wikipedia + chiral materials + Raman spectroscopy enthusiast. she/her. least useful doctor in my family.	Researcher		Other	Tourism Group	Public		Other	Political representative
14387	9.74e+17	Joanna Killian is the Chief Executive at Surrey County Council.	Other	Politician	Other	Academic	Public		Public
615934	23104401	Happy nurse. Dog slave. Great family. Great friends. Lucky girl. SNP. Independence for Scotland√∞≈∏¬è¬¥√≥¬†¬Å¬ß√≥¬†¬Å¬¢√≥¬†¬Å¬≥√≥¬†¬Å¬£√≥¬†¬Å¬¥√≥¬†¬Å¬ø My tweets are my own opinions.	Health Professional		Public		Public		Public
820769	2884276731	maker , irish speaker, supporter of the arts , general fixer	Public		Health professional		Health professional		Other	Local enterprise
508247	626503944	The official account for the All-Party Parliamentary Group on Youth Affairs. Check out our website for details & to register for the next meeting. #YouthAPPG	Other	Public group	Other	Sports Club	Public		Public
245511	133349457	Enjoys spending time in city parks and cafes. Tweets are just my personal opinions.	Public		Other	Government/Local Government	Public		Public
844065	187602448	I animate communities & support professionals/orgs working in citizen space. New book: Rekindling Democracy https://t.co/AebtKti1PH	Public		Other	Government/Local Government/Local Government/Local Government	Other	Media	Researcher
456932	71262814	Lefty lawyer; Scottish Labour Party hack; St Mirren till I die	Public				Health institution		Other	NEI
422817	242587571	PhD - I like viruses √∞≈∏¬¶¬†√∞≈∏‚Äò¬©√∞≈∏¬è¬Ω√¢‚Ç¨¬ç√∞≈∏‚Äù¬¨√∞≈∏‚Äù¬¨@institut_curie and now at @NDMOxford Tweets are in Catalan, English, French or Spanish. Hiking, poetry, sewing and gardening√∞≈∏≈í¬∑	Researcher		Public		Other	Political	Other	Voluntary/Charity organization
6324	1575825146	Success is not the result of spontaneous combustion... YOU must set yourself on fire. √∞≈∏‚Äù¬•	Public				Other	Environmental	Public
625219	557658184	HIV doc | Campari fan | @PeopleFirst_HIV | @BritishHIVAssoc chair | @THTorguk & @TheFoodChain trustee | views mine | #HIVtwitter | @flame_and_dame | she/her	Health Professional		Public		Public		Public
159010	153810216	Member of Parliament for Hackney North and Stoke Newington. Retweeting does not mean agreement.	Other	Politician	Other	Charity	Public		Other	Voluntary/Charity organization
31170	1.08e+18	Committed to making Somerset West and Taunton a great place to live, work and visit. #WeAreSWT	Other	Public group	Public		Public		Other	Journalist
127557	222779550	Cricketophile, classiccarsophile, historyophile, and travelophile. Photography and art too. Quondam representative of the Minimax Fire Extinguisher Company.	Other				Other	charity	Public
45817	84831127	Paeds ED Charge Nurse √∞≈∏¬©¬∫ - @MrsLucyGooding √∞≈∏‚Äô≈ì - Part of @WeCYPNurses & @CYPACF - @RCNDevon Chair - Sands United FC #18 - Eli√∞≈∏‚Ä¢¬Ø- *Views My Own, RT √¢‚Ä∞¬† Endorsement*	Health Professional		Other	Company	Public		Other	Local enterprise
676130	7.06e+17	She/her √¢‚Ç¨¬¢ Produit de √∞≈∏‚Ä°¬´√∞≈∏‚Ä°¬∑ educated in √∞≈∏‚Ä°¬¨√∞≈∏‚Ä°¬ß√¢‚Ç¨¬¢ citizen of √∞≈∏‚Ä°¬™√∞≈∏‚Ä°¬∫ √¢‚Ç¨¬¢ Law grad @royalholloway √¢‚Ç¨¬¢ LLM LPC @universityoflaw grad √¢‚Ç¨¬¢ Aspiring lawyer and Dogooder	Public				Public		Other	Local enterprise
662923	1.08e+18	FRCGP, FFMLM, FRSPH, FRSA, GP Partner, Chair Notts LMC, National Council Member RCGP, Director CIMA Care. Views are my own. Retweets √¢‚Ä∞¬† endorsement	Health Professional		Public		Public		Health professional
655338	913163414	Dad of 2 √∞≈∏¬è¬≥√Ø¬∏¬è√¢‚Ç¨¬ç√∞≈∏≈íÀÜ, PGC, MBA, CMID: NHS transformation, performance and improvement, leadership & culture. #NHS trying to do right always #BLM	Public		Other	Government/Local Government/Local Government/Local Government	Public		Public
855835	191817461	Chartered Accountant(retired)	Public		Other	Media	Public		Public
642138	2888761545	Director at Northamptonshire Chamber of Commerce.	Public				Other	Political	Health professional
495255	1.04e+18	A new type of old newspaper √¢‚Ç¨‚Äú independent, fearless, outside the system	Other	Newspaper			Health professional		Other	NEi
244156	1972519165	Journalist. Ex-BBC. NOT Russian State Account. √∞≈∏‚Äú¬∫ Going Underground. Retweets√¢‚Ä∞¬†verified/endorsements! https://t.co/PcV6MkJy8B	Public		Public		Other	Political	Researcher
161019	620007630	Labour & Co-op MP for Birmingham Edgbaston and Shadow International Development Secretary #SDGs preet.gill.mp@parliament.uk 0121-392-8426	Other	Politician	Other	Media	Health institution		Researcher
506629	63133988	Worked for Labour leader John Smith. Corbett-bagging, home cook. Listens to classical & indy music. Proud Aberdonian and Aberdeen FC fan. Views are my own.	Public		Other	Media	Public		Other	Local enterprise
554297	2838333676	Stop Economic Migrant Boats! We Stand With Ukraine √∞≈∏‚Ä°¬∫√∞≈∏‚Ä°¬¶! UK Needs A Nuclear Power Station, Now! Start Shale Gas Exploration & Fracking!	Public		Other	Government/Local Government/Local Government/Local Government	Public		Other	Journalist
466843	1479465499	Husband, Physicist, Cyclist, Skier, Cat-owner. - Prefer numbers to be correct, and analysis to be honest.	Public		Other	Government/Local Government/Local Government/Local Government	Other	Media	Public
205023	8.13e+17	loves aeroplanes/aviation/ RAF/photography √∞≈∏‚Äú¬∏√∞≈∏‚Äú¬∑√¢≈ìÀÜ√Ø¬∏¬è Obsessed with the Red Arrows and a massive fan	Public		Researcher		Other	Media	Other	Journalist
431210	1253672034	injustice anywhere is a threat to justice everywhere. No sympathy for tory voters. hewitson111 backup & TikTok hewitson10_part4.	Public		Public				Other	Journalist
606832	19965994	News and updates from Southampton City Council. Need to do something? Most tasks can be completed on our website: https://t.co/Grwem6rqft	Other	Public group	Other	Shop	Public		Health professional
379295	141144412	Retired, RAF 22 years. Hard Rejoiner. Labour Party Member. Social Housing supporter. #NHS volunteer #SaveOurNHS	Public		Other	Government/Local Government/Local Government/Local Government	Public		Other	Journalist
447022	195849594	CEO of Selladoor Worldwide (@sell_a_door) & Path Ents Group (@PathEnts) Shows: @9to5musicaluk @AmeliemusicalUK @FootlooseTour @MadUKTour @BringItOnUKTour	Other	Business owner	Other	Government/Local Government/Local Government/Local Government	Researcher		Public
243185	928458146	Creating thriving workplaces where teams can thrive & sharing my own views. System People & OD Director. Kings Fund Consultant. Restorative supervision founder.	Public		Other	Media	Health professional		Other	Local enterprise
87689	645503	Founder and editor of https://t.co/YPQHCCb6Ke.	Other	Business owner	Public		Other	Political	Public
336704	1.3e+18	√¢‚Ç¨¬è√¢‚Ç¨¬è√ô‚Ä¶√ô‚Ä† √ò¬ß√ô‚Ä†√ò¬µ√ò¬ß√ò¬± √ò¬ß√ô‚Äû√ò¬•√ô‚Ä¶√ò¬ß√ô‚Ä¶ √ò¬ß√ô‚Äû√ô‚Ä¶√ô‚Ä°√ò¬Ø√ô≈† √ô‚Ä†√ò¬ß√ò¬µ√ò¬± √ô‚Ä¶√ò¬≠√ô‚Ä¶√ò¬Ø √ò¬ß√ô‚Äû√ô≈†√ô‚Ä¶√ò¬ß√ô‚Ä†√ô≈†	Public		Other	Advisor/Consultant	Public		Other	Journalist
545692	1.26e+18	Have Moderate Social Democracy values. Trade Unionist. Pluralist. Influenced by Marxism and Keynes	Public		Public		Public		Other	Actor
458861	523646826	ACPGBI is a group of 1000 + surgeons, nurses & allied professionals who advance the knowledge & treatment of bowel diseases in Britain & Ireland	Health instituition		Other	Business	Public		Other	Journalist
605183	1.25e+18	Process to determine surgical COVID-19 research priorities (PRODUCE study). #COVID19	Researcher	Research Group	Other	Religious Organisation	Other	Political	Other	Political representative
541884	63133988	Worked for Labour leader John Smith. Corbett-bagging, home cook. Listens to classical & indy music. Proud Aberdonian and Aberdeen FC fan. Views are my own.	Public		Health professional		Public		Other	Political representative
492270	16182602	BBC NI Health Correspondent covering all aspects of health & social affairs. Lots to talk about including The Menopause. A wannabe runner. Have you a story?	Other	Journalist	Public		Health professional		Other	Voluntary/Charity organization
792044	187602448	I animate communities & support professionals/orgs working in citizen space. New book: Rekindling Democracy https://t.co/AebtKti1PH	Public		Other	Media	Other	Environmental	Public
591587	130824866	@Guardian science correspondent. Part-time freelance science writer, broadcaster, and author (CHASING THE SUN, BUMPOLOGY). Loves a good √∞≈∏‚Äù¬•	Other	Journalist	Researcher		Other	Environmental	Public
70198	334633430	Executive Director of Policy @Keir_Starmer @UKLabour; Author 'The New Working Class: how to win hearts, minds and votes'; Trustee @involveUK.	Other	Politician	Other	Media	Health professional		Public
244178	315731240	Swim Wales is the National Governing Body for Welsh Swimming, Water Polo, Diving, Open Water, Artistic Swimming and Disability Swimming.	Other	Sports group	Public				Public
340797	1.29e+18	√ô‚Ä¶√ôÀÜ√ô‚Äö√ò¬π √ò¬ß√ô‚Äû√ò¬•√ô‚Ä¶√ò¬ß√ô‚Ä¶ √ò¬ß√ô‚Äû√ô‚Ä¶√ô‚Ä°√ò¬Ø√ô≈† √ò¬ß√ô‚Äû√ô‚Ä¶√ô‚Ä†√ò¬™√ò¬∏√ò¬± √ô‚Ä†√ò¬ß√ò¬µ√ò¬± √ô‚Ä¶√ò¬≠√ô‚Ä¶√ò¬Ø √ò¬ß√ô‚Äû√ô≈†√ô‚Ä¶√ò¬ß√ô‚Ä†√ô≈†√ò≈í √ô‚Ä¶√ô‚Ä†√ò¬™√ò¬Ø√ô≈†√ò¬ß√ò¬™ √ò¬ß√ô‚Äû√ò¬®√ò¬¥√ò¬±√ô‚Ä∞ √ò¬ß√ô‚Äû√ò¬•√ò¬≥√ô‚Äû√ò¬ß√ô‚Ä¶√ô≈†√ò¬© √ôÀÜ√ò¬ß√ô‚Äû√ô‚Ä†√ò¬®√ò¬• √ò¬ß√ô‚Äû√ò¬π√ò¬∏√ô≈†√ô‚Ä¶	Public						Other	Political representative
819080	463302310	Fianna F√É¬°il Senator - Foreign Affairs & EU brief, mum to Louis, barrister, living in beautiful Mayo √∞≈∏‚Äô≈°√¢¬ù¬§√Ø¬∏¬è √¢≈ì¬®treat others as you would like to be treated yourself√¢≈ì¬®	Other	Politician			Researcher		Health professional
295159	1972519165	Journalist. Ex-BBC. NOT Russian State Account. √∞≈∏‚Äú¬∫ Going Underground. Retweets√¢‚Ä∞¬†verified/endorsements! https://t.co/PcV6MkJy8B	Public		Other	Teacher	Public		Other	Journalist
190237	1.34e+18	From Friday 2nd September through to Sunday 4th September 2022, Staffordshire√¢‚Ç¨‚Ñ¢s Trentham Estate will welcome some of the world√¢‚Ç¨‚Ñ¢s biggest music stars!	Other	Event	Other	Academic	Public		Other	Political representative
717306	202516830	Sydney | @9NewsAUS | sowalsh@nine.com.au	Other	News channel			Researcher		Public
532675	21205374	Mother. Green. Skate park builder. Wadebridge Mayor. RT's are not endorsements. Somehow acquired a sports centre. Foreign. Lies about age.	Public		Other	Government/Local Government/Local Government/Local Government	Health institution		Other	Local enterprise
803449	21200888	In Dublin with husband, nippers and hound. Dabbles occasionally in telecoms. A pretty big wheel down at the cracker factory.	Public		Other	Media	Public		Other	Political representative
629591	8.59e+17	locally produced traditional wheaten bread handmade in Portstewart, flavoured with the fantastic products from the beautiful north coast	Public	Bakery	Other	Business	Other	Media	Public
199792	2973229971	31, North East, UK √∞≈∏‚Ä°¬¨√∞≈∏‚Ä°¬ß Book Reader/Reviewer √∞≈∏‚Äú≈° Big #OnlyFoolsAndHorses & #Friends fan! √∞≈∏‚Äô‚Ä∫ Love for Gin & Whisky! √∞≈∏¬ç¬∏√∞≈∏¬•∆í #LGBT √∞≈∏¬è¬≥√Ø¬∏¬è√¢‚Ç¨¬ç√∞≈∏≈íÀÜ	Public		Health professional		Public		Public
671087	1972519165	Journalist. Ex-BBC. NOT Russian State Account. √∞≈∏‚Äú¬∫ Going Underground. Retweets√¢‚Ä∞¬†verified/endorsements! https://t.co/PcV6MkJy8B	Public		Public		Public		Other	Political representative
87722	103009588	A Grateful Wanderer on the Myriad Path of Life| Defiant Irish Peace Processor| Allegedly Retired| Thalassophile| Beachcomber| Practising Grandfather	Public		Other	Government/Local Government/Local Government/Local Government	Public		Health professional
76670	44188348	Tackling power inequality. Coordinator UK Democracy Network. Founder @awayoutcharity @TheTeesOnline Former Metro Mayoral Candidate. Surf. Write. Tweets personal	Public		Other	Government/Local Government/Local Government/Local Government	Public		Other	Voluntary/Charity organization
247269	568249574	MP for Mid Worcestershire. DCMS Minister for Tourism, Sport, Commonwealth Games, Heritage, and Civil Society. Constituents please contact me via parliament.	Other	Politician	Health professional		Other	Political	Other	Local enterprise
272121	74161616	Medical Director, for Professional Development and Quality at Royal College of General Practitioners. Views/RTs here are my personal views/are not endorsements	Health Professional		Health professional		Public		Public
849198	1421115668	A voluntary association of childhood professionals working to transform our profession into what it should be - stable, respected & well resourced.	Other	Professional group	Researcher		Public		Public
157520	602663383	Association for Physical Education - CEO A teacher passionate about PESSPA and its workforce and the real difference they can make to the lives of C&YP.	Other	Business owner	Other	Government/Local Government/Local Government/Local Government	Public		Researcher
764148	222748037	MP for Ashton under Lyne | Deputy Leader @UKLabour and Shadow First Secretary of State | Shadow Chancellor of the Duchy of Lancaster & SSoS for Future of Work	Other	Politician	Other	Advisor/Consultant	Researcher		Public
799169	22825080	Chief Mischief Maker @whitemoosecafe & @clodgehotel | Owner of 2 Vicious Dobermen (Renko & Rocky) | tweets my own | try to sue me | you'll get sweet fuck all |	Other		Other	Advisor/Consultant	Other	Media	Public
249072	928458146	Creating thriving workplaces where teams can thrive & sharing my own views. System People & OD Director. Kings Fund Consultant. Restorative supervision founder.	Public		Other	Trustee	Other	sport	Public
337232	1.24e+18	https://t.co/MTUex4At9I	Public		Other	Academic			Researcher
379550	92804452	Originally Government Scientists, Motor trade director, Prison Officer CANZUK, BREXITEER. PTSD. Free Speech Union Member. NO DM's√∞≈∏≈°¬´	Public		Other	Government/Local Government/Local Government/Local Government	Public		Researcher
242781	20846658	Political Editor and Presenter darren.mccaffrey@gbnews.uk	Other	Journalist			Other	Political	Public
392329	1068094808	International Development and Emergency Services at The Salvation Army's International Headquarters supporting emergency relief & development work globally	Other	Govt org	Researcher		Other	Political	Other	Journalist
827681	1.02e+18	your best friend, Toby √∞≈∏¬ê¬∂√∞≈∏¬ê¬æ√¢ÀúÀú√Ø¬∏¬è	Public		Other	Business	Other	Media	Health professional
130687	390039185	SF author, he/him. I tell lies for money. Also, I abuse imaginary friends.	Influencer		Other	Tourism Group	Public
752543	305504397	Commonwealth PhD Scholar @RoyalVetCollege | @RSTMH Student Ambassador | Veterinarian | Research interest: Leptospirosis & zoonosis | Tweets and views are my own	Researcher

## Sheet: V2
final_id	author_id	description	SP	AV	AS	User Category
150198	575449420	The Buckinghamshire Local Enterprise Partnership is a business-led 'partnership of equals' between local gov and the private sector. #growth	Public	Charity	Public	Public
852895	3369428098	The currency of living is how you spend the moments of your life. - Richard Bandler	Public	Known Personality	Public	Public
472570	101521681	KEEPING BRISTOL MOVING	Public	Charity	Public	Public
431249	3186116571	Retired teacher. Glaswegian lost in Kilmarnock. Independence is normal. Brexit is stupid. If the big questions were easy we'd all get the same answers.	Teacher	Public	Public	Teacher
818078	92357645	We are over 42,000 health workers in the public, private & voluntary sector. Join us to campaign for fairness at work & justice in society.	Health Professional	Charity	Public	Health Professional
62620	63679031	Reporting for @itvcentral | Founder @TYJNBrum	Journalist	Journalist	Journalist	Journalist
368740	4503621269	Scottish independence is about principles of democracy and autonomy not ideology or policy.	Public	Politician	Public	Public
226838	98215501	Restart Strategic Engagement Manager for Maximus UK, @BassetlawDC @UKLabour #Retford North Candidate, @HULLCVS Trustee & @HullCity fan. Views my own.	Politician	Politician	Politician	Known Personality
220228	447975693	Award Winning Actor, Teacher & Motivator.	Teacher	Artist	Known Personality	Teacher
578438	27730269	√∞≈∏¬•‚ÄîPhD researcher Nutr, √∞≈∏‚Äò¬©√¢‚Ç¨¬ç√∞≈∏≈í¬æNSch2017, Trustee @NutSoc √∞≈∏‚Ä¢¬¥√Ø¬∏¬èFood Safety consultant. √∞≈∏‚Äò¬©√¢‚Ç¨¬ç√∞≈∏¬è¬´ TEDx Speaker. Own views. Retweets not necessarily an endorsement	Public	Public	University/Researcher	University/Researcher
735707	416555784	Proud mother , Wife, dog lover, music lover, Civil Servant, Director of Barring & Safeguarding, ICON founder and programme advisor.	Public	Public	Public	Public
720571	18568006	SNP Councillor - Oban North & Lorn. ward issues: julie.mckenzie@argyll-bute.gov.uk All views my own √∞≈∏‚Äù¬¥√¢≈°¬™√Ø¬∏¬è√∞≈∏‚Äù¬¥	Politician	Politician	Politician	Politician
379437	7.17e+17	National award winning charitable organisation √∞≈∏¬è‚Ä†√∞≈∏¬è¬¥√≥¬†¬Å¬ß√≥¬†¬Å¬¢√≥¬†¬Å¬≥√≥¬†¬Å¬£√≥¬†¬Å¬¥√≥¬†¬Å¬ø Scottish Charity Registration No: SC045468	Charity	Charity	Charity	Charity
591088	331817484	Works at the Uni of Brighton as a principal lecturer in Creative Writing, married and we have 3 beauts, loves Brighton, views my own.	University/Researcher	Public	University/Researcher	Known Personality
481894	222748037	MP for Ashton under Lyne | Deputy Leader @UKLabour and Shadow First Secretary of State | Shadow Chancellor of the Duchy of Lancaster & SSoS for Future of Work	Politician	Politician	Politician	Politician
241330	2324344184	We aim to share the jewels in the #LakeDistrict crown! Guided Walks & Talks. Tweets by Steve Watts (Lake District Guide|Fell Runner|BGR #311) @fellrunphoto	Public	Public	Public	Public
810409	6133472	Political correspondent @virginmedianews √¢‚Ç¨¬¢ 1/3 of #TheGroupChat podcast √¢‚Ç¨¬¢ Host #OnTheRecordNT on @newstalkfm √¢‚Ç¨¬¢ Column @meathchronicle √¢‚Ç¨¬¢ Author √¢‚Ç¨¬¢ Husband √¢‚Ç¨¬¢ Dad	Journalist	Journalist	Journalist	Journalist
286659	9.97e+17	A cross party group for citizens of Slough (and those from elsewhere who want to listen in) who want the closest possible post Brexit relationship with the EU	Politician	Politician	Known Personality	Public
637955	1972519165	Journalist. Ex-BBC. NOT Russian State Account. √∞≈∏‚Äú¬∫ Going Underground. Retweets√¢‚Ä∞¬†verified/endorsements! https://t.co/PcV6MkJy8B	Journalist	Journalist	Journalist	Journalist
826284	8.57e+17	Likes; Darkest dark black √¢‚Ç¨¬¢ History √¢‚Ç¨¬¢ Philosophy √¢‚Ç¨¬¢ Satire √¢‚Ç¨¬¢ Farming tools √¢‚Ç¨¬¢ Dark humour √¢‚Ç¨¬¢ Cotton √¢‚Ç¨¬¢ Travel √¢‚Ç¨¬¢ Literature √¢‚Ç¨¬¢ Art √¢‚Ç¨¬¢ Anything with cheese	Public	Public	Public	Public
255898	1.01e+18	We are a voluntary association with the sole purpose of promoting and developing the sport of pickleball in Scotland.	Sports	Sports	Sports	Sports
617112	2435693272	Hill farming alongside a team of hard working dogs, a beautiful Highland Pony and a long suffering husband. Celebrating living life in beautiful Sutherland.	Public	Public	Public	Public
26247	317295361	External Affairs Adviser @edintfest /Former Special Adviser @ScotGov / Views own.	Politician	Journalist	Politician	Known Personality
373595	29959539	Global online travel publication for the travel trade and those who are interested in the industry	Public	Charity	Journalist	Public
801144	256723635	Community worker & Author, Social Enterprise worker & focussed on help 4 Ukraine & Jobs for the midlands. Personal opinions only Email: ciaranmullooly@gmail.com	Known Personality	Public	Artist	Public
461747	7.81e+17	Tired of being governed by dimwits #JohnsonOut	Public	Politician	Public	Public
400407	29417177	On here a lot | Northern roots | London home | Sr Curation Lead √¢‚Ç¨‚Äú√¢‚Ç¨‚Äú Global News @Twitter | @JSchofieldTrust Senior Fellow | Via @BBCWorldService he/him |√∞≈∏¬è¬≥√Ø¬∏¬è√¢‚Ç¨¬ç√∞≈∏≈íÀÜ	Journalist	Public	Journalist	Journalist
176813	2792589217	Cabinet Member for Climate Change & Biodiversity @StaffMoorlandDC√¢‚Äì¬™Work public affairs√¢‚Äì¬™@CEN_HQ Steering Committee√¢‚Äì¬™@CanalRiverTrust√¢‚Äì¬™School Governor√¢‚Äì¬™Navy Reservist	Politician	Politician	Politician	Politician
529055	235093482	Sports broadcaster for BBC. I talk about Leeds United a lot and love a round of golf. Views belong to me and not the BBC. #efc	Journalist	Sports	Sports	Journalist
340524	1151986800	√ò¬ß√ô‚Äû√ò¬Ø√ò¬±√ò¬ß√ò¬≥√ò¬ß√ò¬™ √ò¬ß√ô‚Äû√ò¬π√ô‚Äû√ô≈†√ò¬ß	Public	Public	Influencer	Public
290350	287374046	Vice Principal, MEd, NPQH, previously an Assistant Head, Head of History & Head of Year. More here: https://t.co/o2GC7aq9UD	University/Researcher	Teacher	University/Researcher	Teacher
798448	22858254	Portfolio GP, ICGP NEGs Director, IMO GP Committee, Assoc. Clinical Prof UCD, Med Director https://t.co/j0GTjI1FJ1 . Irish despite the name, dad of 2. LFC Fan. Views my own.	Health Professional	University/Researcher	University/Researcher	Health Professional
584514	1972519165	Journalist. Ex-BBC. NOT Russian State Account. √∞≈∏‚Äú¬∫ Going Underground. Retweets√¢‚Ä∞¬†verified/endorsements! https://t.co/PcV6MkJy8B	Journalist	Journalist	Journalist	Journalist
852401	228876176	Associate Director @ScienceGallery #WakingTheFeminists activist. Views my own. she/her	Public	University/Researcher	Known Personality	Known Personality
336662	7.32e+17	√¢‚Ç¨¬è√ò¬£√ò¬π√ò¬®√ò¬Ø √ò¬ß√ô‚Äû√ô‚Äû√ô‚Ä° √ò¬≠√ò¬®√ò¬ß√ô‚Äπ √ô‚Ä¶√ò¬≥√ô‚Äû√ô‚Ä¶√ò¬ß√ô‚Äπ √ôÀÜ√ô‚Ä¶√ò¬ß √ò¬£√ô‚Ä†√ò¬ß √ô‚Ä¶√ô‚Ä† √ò¬ß√ô‚Äû√ô‚Ä¶√ò¬¥√ò¬±√ô∆í√ô≈†√ô‚Ä†. √ò¬£√ò¬≠√ò¬Ø √ò¬£√ô‚Ä†√ò¬µ√ò¬ß√ò¬± √ò¬ß√ô‚Äû√ò¬•√ô‚Ä¶√ò¬ß√ô‚Ä¶ √ò¬ß√ô‚Äû√ô‚Ä¶√ô‚Ä°√ò¬Ø√ô≈† √ô‚Ä†√ò¬ß√ò¬µ√ò¬± √ô‚Ä¶√ò¬≠√ô‚Ä¶√ò¬Ø √ò¬ß√ô‚Äû√ô≈†√ô‚Ä¶√ò¬ß√ô‚Ä†√ô≈†.	Public	Public	Public	Public
605787	2838333676	Stop Economic Migrant Boats! We Stand With Ukraine √∞≈∏‚Ä°¬∫√∞≈∏‚Ä°¬¶! UK Needs A Nuclear Power Station, Now! Start Shale Gas Exploration & Fracking!	Public	Public	Known Personality	Public
320519	3911251373	Primary teacher - Y6, reading & MFL lead √∞≈∏‚Äò¬©√∞≈∏¬è¬ª√¢‚Ç¨¬ç√∞≈∏¬è¬´ UoM MEd Psychology of Education. Reader. Teaching myself Spanish. Human mum to be √∞≈∏¬§¬∞√∞≈∏¬è¬ªCat mum to David √∞≈∏¬ê¬æ	Teacher	Teacher	Public	Teacher
824778	19524284	Church of Ireland Bishop of Cork. Married to @susanmcolton - proud parents. PhD in Law. Religion law, Church-State etc. #MUFC #hockey #rugby #F1 #Cricket	Known Personality	Public	Known Personality	Public
861301	25384221	53, funny, feisty. I√¢‚Ç¨‚Ñ¢ve been through a lot. It's made me the person I am today - a neurotic grumpy cow. Graphic Designer / Transcriptionist / Pwoofreeder.	Public	Public	Known Personality	Public
547077	22146373	Sam Coates, Deputy Political Editor, Sky News	Journalist	Journalist	Journalist	Journalist
337018	3346451062	Medi√É¬¶val Mattachines travelled between villages, opposing social injustice. Hard Left. Deep Woke. Queer Socialist. √Ç¬°No pasar√É¬°n! Vive la r√É¬©sistance!	Public	Public	Known Personality	Public
418926	10664262	Interested in how people learn. Professor, Director, UCL Knowledge Lab, Institute of Education, University College London	University/Researcher	University/Researcher	University/Researcher	University/Researcher
447907	85139253	Journalist @SkyNews | √∞≈∏‚Äú¬∫ @RidgeOnSunday & The Take | √¢≈ì¬ç√Ø¬∏¬è @SkyNews @PinkNews | √∞≈∏≈í¬ç & I travel a lot | Views mine	Journalist	Journalist	Journalist	Journalist
700007	1.04e+18	The √¢‚Ç¨Àúfar centre√¢‚Ç¨‚Ñ¢ are the real political extremists . . .	Public	Public	Known Personality	Public
24569	248844811	What better refuge from this insanity than a despair of my own creation?	Public	Public	Known Personality	Public
532161	408696446	Deputy ICB Chief Nurse Devon @QNI QN . Director of @HQIP. Alumni @FNightingaleF Alumi @NHSleadership. Former National Director Nursing @theRCN.	Health Professional	Health Professional	Health Professional	Health Professional
258927	8.56e+17	Cell Biologist √∞≈∏‚Ä°¬¶√∞≈∏‚Ä°¬∑|√∞≈∏‚Ä°¬¨√∞≈∏‚Ä°¬ß @thecrick via @embl @helmholtz_de | Interested in #imaging #tuberculosis #macrophages #iPSC and #wine |Views my own| he/him/his	University/Researcher	University/Researcher	University/Researcher	Known Personality
306497	64086835	NO to Medical Fascism. NO to Medical Apartheid. Anti-globalist, Anti-war, love sport, people, different opinions, nonmainstream, partying. GETTR	Public	Public	Public	Public
553295	1.19e+18	We are the voice of #BritishIndians in the U.K., we provide community with news and information you can relate to.	Public	Charity	Journalist	Public
1193	51836025	Award winning weather photographer. Capturing the northwest & beyond. Astronomy photography specialist. Follow me on YouTube here https://t.co/ApV2ugKhGl	Artist	Public	Artist	Artist
338166	1.07e+18		Public	Public		Public
346279	914281548	MEP '99-2019, Rtd NHS Consultant. Internationalist & exEU Remainer & dreams of Rejoin. Tweets my personal views. #StandswithUkraine. Sen. Assoc. Fellow @GLOBSEC	Health Professional	Politician	Politician	Known Personality
293771	20711408	SNP Comms. Theatre & Arts Writer @BrawTheatre. Views my own.	Artist	Public	Journalist	Known Personality
532559	1.03e+18	Founder of the #JohnsonOut √¢‚Äû¬¢ #MIPO Sign this Petition https://t.co/F0euGegElS #CareHomeScandal	Public	Public	Known Personality	Public
408303	324336650	Head of Communications & Outreach, @AngusRobertson MSP | Founder, @From_NoToYes | Trustee, @Epilepsy_Scot | √∞≈∏¬è¬≥√Ø¬∏¬è√¢‚Ç¨¬ç√∞≈∏≈íÀÜ He/Him	Politician	Charity	Known Personality	Politician
705811	2196203149	Patriotic Englishman Tory Ex Player & Former 10 year President Cambridge Rugby Club. Likes Family Sport Business Travel Politics Military History THFC √∞≈∏‚Ä°¬¨√∞≈∏‚Ä°¬ß√∞≈∏‚Ä°¬∫√∞≈∏‚Ä°¬¶	Sports	Public	Sports	Public
635490	43317553	Writer, campaigner, exANC MP, wrote 'The Shadow World: Inside the Global Arms Trade' (film @ShadowWorldFilm) & 'After the Party'. Proud Leftie Jew. Views my own	Politician	Public	Politician	Known Personality
734977	261269400	Labour, Oxford City Councillor, Cabinet Member for Housing.	Politician	Politician	Politician	Politician
611320	31716481	Computing Inspector/advisor HIAS, CAS Master Teacher Teach at 2 schools, Speaker, Trainer, Author of https://t.co/WFLLSzJWdR free resources & 2 books, kayaker	Teacher	Teacher	Known Personality	Teacher
337037	1.32e+18	√ò¬µ√ô¬Å√ò¬≠√ò¬™√ô≈† √ò¬π√ô‚Äû√ô‚Ä∞ √ò¬ß√ô‚Äû√ô¬Å√ô≈†√ò¬≥ √ò¬®√ôÀÜ√ô∆í https://t.co/rAawNecKVJ	Public	Public		Public
586222	15971748	√∞≈∏¬è¬¥√≥¬†¬Å¬ß√≥¬†¬Å¬¢√≥¬†¬Å¬≥√≥¬†¬Å¬£√≥¬†¬Å¬¥√≥¬†¬Å¬ø Strategist @theSNP @YesScot √∞≈∏‚Äô¬° Director @wearenational (2011-14) √¢≈ì¬ç√Ø¬∏¬è Inspired by Independence √∞≈∏≈Ω‚Äú @eca_edinburgh. The revolution will be digitised.	Politician	Politician	Known Personality	Politician
336761	1.02e+18	√ô‚Ä¶√ô‚Ä† √ò¬ß√ô‚Äû√ô‚Ä¶√ô‚Äû√ô‚Äö√ô≈†√ò¬ß√ò¬™ √ò¬∞√ô∆í√ò¬±√ô‚Ä∞ √ôÀÜ√ò¬Ø√ò¬π√ò¬ß√ò¬© √ò¬ß√ô‚Äû√ò¬≥√ô‚Äû√ò¬ß√ô‚Ä¶ √ò¬ß√ô‚Äû√ò¬π√ò¬ß√ô‚Äû√ô‚Ä¶√ô≈† √ôÀÜ √ô‚Ä¶√ô‚Ä† √ò¬£√ô‚Ä†√ò¬µ√ò¬ß√ò¬± √ôÀÜ√ò¬¨√ô‚Ä†√ôÀÜ√ò¬Ø √ô‚Ä†√ô≈Ω√ô¬Å√ô≈Ω√ò¬≥√ô¬è √ò¬ß√ô‚Äû√ò¬±√ò¬≠√ô‚Ä¶√ô‚Ä† √ôÀÜ√ô¬Å√ô≈Ω√ò¬±√ô≈Ω√ò¬¨√ô¬ê√ô‚Ä°√ô¬ê √ò¬π√ô‚Äû√ô‚Ä∞ √ò¬ß√ô‚Äû√ò¬π√ò¬®√ò¬ß√ò¬Ø √ò¬ß√ô‚Äû√ò¬•√ô‚Ä¶√ò¬ß√ô‚Ä¶ √ò¬ß√ô‚Äû√ô‚Ä¶√ô‚Ä°√ò¬Ø√ô≈† √ò¬…	Public	Public		Public
594530	4909231065	Campaigner for Safer Cycling, Cycling Lawyer @LeighDayCycling, @Transconrace 2017, #PBP2019, Season ticket holder - Brentford FC	Sports	Public	Sports	Public
207594	253167504	√∞≈∏‚Ä°¬∫√∞≈∏‚Ä°¬¶√∞≈∏≈í¬π√∞≈∏‚Ä°¬∫√∞≈∏‚Ä°¬¶√∞≈∏¬è¬¥√≥¬†¬Å¬ß√≥¬†¬Å¬¢√≥¬†¬Å¬•√≥¬†¬Å¬Æ√≥¬†¬Å¬ß√≥¬†¬Å¬ø√∞≈∏‚Ä°¬∫√∞≈∏‚Ä°¬¶√∞≈∏‚Ä°¬¨√∞≈∏‚Ä°¬ß√∞≈∏‚Ä°¬∫√∞≈∏‚Ä°¬¶√∞≈∏‚Ä°¬™√∞≈∏‚Ä°¬∫√∞≈∏‚Ä°¬∫√∞≈∏‚Ä°¬¶ Democratic Socialist Labour ExRAF WolvesRL LFC	Public	Public	Public	Public
85838	1.1e+18	Rock Ferry Labour Party	Politician	Politician	Politician	Politician
338881	1.25e+18	√ô‚Ä¶√ôÀÜ√ô‚Äö√ò¬π √ò¬ß√ô‚Äû√ò¬•√ô‚Ä¶√ò¬ß√ô‚Ä¶ √ò¬ß√ô‚Äû√ô‚Ä¶√ô‚Ä°√ò¬Ø√ô≈† √ô‚Ä†√ò¬ß√ò¬µ√ò¬± √ô‚Ä¶√ò¬≠√ô‚Ä¶√ò¬Ø √ò¬ß√ô‚Äû√ô≈†√ô‚Ä¶√ò¬ß√ô‚Ä†√ô≈† https://t.co/JuCmqDSoCa	Public	Public		Public
663086	141383006	Magna Carta Free speech, New Bill of Rights, Written Constitution,, Ex-Services. #Brexit #UKArmedforces √∞≈∏‚Ä°¬¨√∞≈∏‚Ä°¬ß√∞≈∏¬è¬¥√≥¬†¬Å¬ß√≥¬†¬Å¬¢√≥¬†¬Å¬≥√≥¬†¬Å¬£√≥¬†¬Å¬¥√≥¬†¬Å¬ø√∞≈∏¬è¬¥√≥¬†¬Å¬ß√≥¬†¬Å¬¢√≥¬†¬Å¬∑√≥¬†¬Å¬¨√≥¬†¬Å¬≥√≥¬†¬Å¬ø√∞≈∏¬è¬¥√≥¬†¬Å¬ß√≥¬†¬Å¬¢√≥¬†¬Å¬•√≥¬†¬Å¬Æ√≥¬†¬Å¬ß√≥¬†¬Å¬ø	Public	Public	Public	Public
286820	162736896	A Cricket Club in Oswaldtwistle, Lancashire. Members of the Lancashire League. T20 Champions, 2014 & 2016, Presidents Cup Winners, 2020 √∞≈∏≈∏¬¢√¢≈°¬´√Ø¬∏¬è	Sports	Charity	Sports	Public
286404	2217596018	Belfast City Councillor for Ormiston #EastBelfast | @allianceparty | Accessible & Inclusive Belfast | Views mine | Email: ross.mcmullan@alliancepartyni.org	Politician	Politician	Politician	Politician
781516	484195231	Enjoys walking, 20th/21st c British art, live music esp Americana. Retired, proud remainer.	Public	Public	Known Personality	Public
629657	21285932	In politics, like murder, motives matter. #FBPPR https://t.co/fTTewcZJCO	Public	Politician	Public	Politician
827000	1857375091	Assistant News Editor @IrishTimes. Have a story? Email me ntowey@irishtimes(dot)com.	Journalist	Journalist	Journalist	Journalist
704809	802604395	proud nurse and ...CEO Florence Nightingale Foundation #NursesActive #NHS1000miles	Health Professional	Health Professional	Health Professional	Health Professional
269993	9.41e+17	He works for social purpose √∞≈∏¬ß¬°A Republic of Unconquered Spirit√¢≈ì≈†Championing @the_winch @TakeBackTPower @greatplaceNCZ @BelsizeLibrary @ACEVO√∞≈∏‚Äô≈°Personal views RTNE	Public	Public	Public	Known Personality
589355	594932075	1st granted a Royal Charter in 1303 & held in Trust the market is open Thursday to Saturday with over 70 exciting stalls & all-weather, 80 seater food court.	Public	Charity	Public	Public
477689	76693415	√¢‚Ç¨ÀúThe Bullet√¢‚Ç¨‚Ñ¢ Official Account √∞≈∏¬è‚Ä† 2014 World Darts Champion √∞≈∏¬è‚Ä† 2012 √∞≈∏¬è‚Ä† 2013 World Masters. PDC Darts Professional Player.	Sports	Sports	Sports	Sports
833217	44627614	Irish in London. Senior Producer/Journalist telling stories for the BBC. (On Mat leave √∞≈∏‚Äò¬∂√∞≈∏¬è¬ª)	Journalist	Journalist	Journalist	Journalist
864393	6133472	Political correspondent @virginmedianews √¢‚Ç¨¬¢ 1/3 of #TheGroupChat podcast √¢‚Ç¨¬¢ Host #OnTheRecordNT on @newstalkfm √¢‚Ç¨¬¢ Column @meathchronicle √¢‚Ç¨¬¢ Author √¢‚Ç¨¬¢ Husband √¢‚Ç¨¬¢ Dad	Journalist	Journalist	Journalist	Journalist
673958	23463285	√∞≈∏‚Äò¬¨√∞≈∏≈íÀÜ #LGBT #triathlete #familyhistorian #wokeAsF Dad to a beautiful boy	Sports	Public	Public	Public
498555	542943756	Gayboy, geek, gymrat, PA, Madge, Model Rail & SciFi movie luvva, Afro-Czech Londoner livin in the Home Counties, beard n baldie guy :P #TMRGUK √∞≈∏¬è¬≥√Ø¬∏¬è√¢‚Ç¨¬ç√∞≈∏≈íÀÜ	Public	Public	Public	Public
756116	7.25e+17	Flyfishing guide, avid coarse fisherman countryman and artist, out and about with my beautiful lurcher 'Wren' and 'flies to tempt a speckled trout' - Carpe Diem	Public	Public	Sports	Sports
850145	19735329	Minister for Finance for Ireland. President of the Eurogroup. Fine Gael TD for Dublin Central. A believer in an open future and a lover of books √∞≈∏‚Äú≈° √∞≈∏‚Ä°¬Æ√∞≈∏‚Ä°¬™ √∞≈∏‚Ä°¬™√∞≈∏‚Ä°¬∫.	Politician	Politician	Politician	Politician
390483	549990464	Investing in the future of Nigerian Children by improving their access to healthcare and mentorship. ~ Our Today for their Tomorrow ~ #SDGEducation #ChildHealth	Public	Charity	Public	Public
794048	558077735	West Cork TD. Social Democrat. Spokesperson for Agriculture, Disability & Social Justice. Seed producer - Brown Envelope Seeds. Farmer. Scientist. Feminist. √∞≈∏≈í¬±	Politician	Politician	Politician	Politician
751450	1452689222	Rochdale Council of Mosques (#RCM) is an umbrella organisation est in 2003 representing 17 Mosques in the Borough of Rochdale, Gtr Manchester RT not Endorsement	Public	Charity	Public	Public
349016	211128787	Director of Public Health for the best city in the world | On a mission to improve #Wellbeing and reduce #Inequalities | #peoplepower | all views my own	Politician	Health Professional	Health Professional	Health Professional
276032	7.29e+17	Coming soon a new YouTube channel dedicated to a serious look at all things China. Economics | Security | Geopolitics | Tech | SARS-COV2 #ChinaFiles	Public	Politician	Public	Public
827546	863151884	Ambassador of √∞≈∏‚Ä°¬ß√∞≈∏‚Ä°¬™√∞≈∏‚Ä°¬™√∞≈∏‚Ä°¬∫ #Belgium to √∞≈∏‚Ä°¬Æ√∞≈∏‚Ä°¬π√∞≈∏‚Ä°¬≤√∞≈∏‚Ä°¬π√∞≈∏‚Ä°¬∏√∞≈∏‚Ä°¬≤√∞≈∏‚Ä°¬∫√∞≈∏‚Ä°¬≥ Italy, Malta, San Marino, @FAO, @WFP and @IFAD √¢‚Ç¨‚Äù Embassy account: @BelgiumRome	Known Personality	Politician	Politician	Politician
732325	7.39e+17	Of the city. For the region. With reach beyond. A strategic health alliance between @uhbtrust, @unibirmingham, @BWC_NHS, @swbhnhs and @wmahsn.	Public	Health Institute	Health Institute	Health Professional
242503	20362041	Edu Charity Worker & Cabinet Member:Culture & Leisure @LewishamCouncil | @LewishamLabour√∞≈∏≈í¬π& Coop√∞≈∏¬ê¬ù | Personal Views | RT√¢‚Ä∞¬†ENDORSEMENT | √∞≈∏‚Äú¬ßeMail casework√∞≈∏¬è¬≥√Ø¬∏¬è√¢‚Ç¨¬ç√∞≈∏≈íÀÜ	Politician	Politician	Politician	Politician
557305	503581872	HT & Author #HeadteachersHandbook Honorary Fellow @UniofSuffolk √∞≈∏‚Äô‚Ä∫ Ambassador @SmileyNews √∞≈∏‚Ñ¢‚Äö ExecTeam @fededucation √∞≈∏‚Äù≈ì @MyCambs √∞≈∏¬ß¬°#flamingoofhope @cambedfest√∞≈∏¬¶¬©	Known Personality	University/Researcher	Public	Teacher
374149	105838665	√∞≈∏≈í¬πLabour MP for Stretford & Urmston	Politician	Politician	Politician	Politician
209514	1246848547	Husband, father, #podcast producer @Mad_in_America https://t.co/OjncI5N4pP. On the long and meandering road to recovery after #antidepressant withdrawal	Public	Public	Journalist	Public
847066	315468577	PBP Candidate for Waterford, Dismissed Whistleblower, Teacher for 20 https://t.co/ndcvlIl42m Activist, Twice President of WCTU	Politician	Politician	Journalist	Teacher
79599	189631331	Joint GS of National Education Union, with Mary Bousted. Int√¢‚Ç¨‚Ñ¢l spokesperson for TUC General Council. For union advice: adviceline@neu.org.uk	Politician	Politician	Politician	Politician
675735	24045870	Member of Parliament for Portsmouth South √¢≈°‚Äú√Ø¬∏¬è Shadow Minister for Schools | #Pompey born and bred @UKLabour | √¢≈ì‚Ä∞√Ø¬∏¬è stephen.morgan.mp@parliament.uk	Politician	Politician	Politician	Politician
432708	119009845	Musician/painter/photographer/writer. Sometime actor/dancer. Certified Ethical Hacker.	Artist	Public	Artist	Artist
615696	121102780	Rugby and tennis correspondent of the Evening Standard for 22 years . Now in @TimesSport @RugbyPass. Have covered all 9 Rugby World Cups, 7 Lions tours	Journalist	Sports	Journalist	Journalist
107620	91360046	Football journalist @Sport_Witness covering Premier League stories from around Europe. Mostly Everton, but occasionally the others too.	Journalist	Sports	Journalist	Journalist
90249	282187139	Racing Post/ Weekender tipster. If I disagree with your opinion about a horse, please don√¢‚Ç¨‚Ñ¢t react like I√¢‚Ç¨‚Ñ¢ve slagged off your mum! It really isn√¢‚Ç¨‚Ñ¢t that important	Public	Public	Known Personality	Sports

## Sheet: V3
final_id	author_id	description	SP	PM	AV	AS
851761	2199733710	Working for Waterford - FF Cllr - Ex Naval Officer & Clearance Diver - GAA Fanatic - Husband & Father - üíô Waterford - Recession Victim üôÑ	Influencer	Politician	Politician	Influencer
29628	20501971	He/ Him, Thursday bin day, drinker of tea, eater of sandwiches, listener of music, maker of lists! Used to make @RTFTime Podcast	Public	Public	Public	Influencer
20989	8.91e+17	23 ~ Anthropology Undergraduate // chillin, munchin, havin a good time. Gypsy princess & Jolly rogue all in 1. üá¨üáßüá≥üáµ ig: @mayalurai_	Public	Public	Public	Public
764370	4644475829	CEO @SNVworld Personal account. British European in The Netherlands, when not further afield. #EquitableAccessToOpportunity isn't zero sum #Possibility	Influencer	Public	Journalist	Influencer
800636	526248463	ICGP Lead COVID19 Irish college of General practitioners. #KeepAntibioticsWorking GP mum ,wife ,mum love life, living and having fun. https://t.co/BmqyMFKcQC	Health Professional	Health Professional	Health Professional	Health Professional
543721	133349457	Enjoys spending time in city parks and cafes. Tweets are just my personal opinions.	Public	Public	Public	Public
264421	26537356	Policy lead for an Aid INGO, aspiring politician, #towerblocktory, leaseholder, cladding scandal ,mx5 & mgb owner,cyclist & overlander. Defence & Geopolitics	Charity	Charity	Charity	Charity
52023	2881013320	(Charity Number 1006562) Our aim is to provide information, advice and guidance to people living with or affected by HIV https://t.co/RHTAv7HMss	Charity	Charity	Charity	Charity
844094	123296286	Work in renewable energy sector. Contributor, @Live95Limerick on Covid analysis. News/current affairs junkie. Hurling/Munster rugby fan. All views personal etc	Journalist	Influencer	Journalist	Influencer
372793	344235313	Commercial Director & MD, Views expressed are my own. RT not an endorsement.	Public	Public	Politician	Influencer
298258	123213669	*She/her* Commercial Officer @SuffolkArchives ‚ù§Ô∏è: Heritage üèõCulture üé® Performance üé≠ Ally üè≥Ô∏è‚Äçüåà Personal account with own views üòò	Public	Public	Public	Public
328319	193621755	Ex-psych nurse, computer technician, photographer: 14,000 Photos at https://t.co/Asemz7Hlrr Married to @PlantTeaching #FBSI #SNP	Public	Public	Public	Influencer
842562	2572564177	Lectures at Dublin School of Architecture, TU Dublin. Peace activist and advocate for the oppressed. Many views shared with others. RT not endorsement	University/Researcher	University/Researcher	University/Researcher	Teacher
361586	47573493	Journalism, Topsham, F1, Food, Labradoodle Walking, Cinema - and a lot less besides‚Ä¶	Influencer	Journalist	Journalist	Journalist
342445	51449407	Journalist at Reuters Breakingviews giving opinions via London. Eyes on global tech, fintech, food delivery. A HKer/whisky lover ü•É Ping me: karen.kwok@tr.com	Journalist	Journalist	Journalist	Journalist
582267	50998627	Passion: üèè Cricket Entrepreneur| Music Lover| Student of Thirukkural | Philosophical Celebrates Life ‚ô•Ô∏è	Public	Public	Public	Public
592090	83914181	Wildlife/football fan. When not being wife, mum or nurse you‚Äôll find me photographing Norfolk‚Äôs wildlife or watching NCFC üíõüíö check out insta @birdgirl_sarah	Health Professional	Health Professional	Health Professional	Public
466014	28561363	Data Analyst & Storyteller. Media, Advertising, Cocktails, Cake, CAT Softie, Beerstorming, WHU #COYI‚öí	Influencer	Public	Public	Influencer
64411	579156817	Great Britain Number 1 Middleweight ü•ä GB & Olympic Test Event Championü•á MSc Sports Business Management Studentüéì	Sports	Sports	Sports	Sports
566143	245532240	Retired sociologist. Scottish Kiwi. Socialist. CBSO supporter. BBC Radio 3 listener. Fan of Liverpool FC and Bob Dylan.	Public	Public	Public	University/Researcher
196415	625812813	Pioneer of ethical homecare. Serving London. Living Wage Champion (‚Äò16 & ‚Äò18). Good Work Standard Accredited. CQC Rating: Outstanding. Co-runs @belsizevillage.	Public	Public	Charity	Influencer
284470	3291309647	Political reporter at @DC_Thomson @thecourieruk @pressjournal @Evening_Tele @EveningExpress Views are my own Get in touch at rachel.amery@dctmedia.co.uk	Journalist	Journalist	Journalist	Public
157021	263425576	Keynote Speaker, SEO Consultant and Author.Helping to increase organic traffic, conversion rate & return of investment.SEO PPC Social Media	Influencer	Influencer	Influencer	Influencer
528760	723742357	@ScottishLabour üåπ Councillor for Buckhaven, Methil, Methilhill & Wemyss Villages. Council Spokesperson for Health & Social Care. RT Not Endorsements	Politician	Politician	Politician	Politician
630254	92335718	#Mentalhealthadvocate; Clinical Animal Behaviourist MSc, #critter #SickNotWeak #DID #spoonie #podcaster #youtuber, #polymerclay creator & huge geek:-D	Public	Public	Charity	Health Professional
304627	453906292	London's leading adult social care provider for people with learning disabilities, autism & mental health needs. Support a skill: https://t.co/3tLSmJ5712	Health Institute	Health Institute	Teacher	Influencer
324821	16680882	Exiled Mancunian planning the socialist revolution while drinking Earl Grey and eating Haribo from a secret bunker underneath Roll on Blank Tapes in Cambridge	Public	Public	Public	Influencer
90487	137385084	Actor, Deaf, Traveler, Interpreter, Assistant Professor @ Gallaudet, PhD: intralingual interpreting in the courtroom. üè≥Ô∏è‚Äçüåàhe/him	University/Researcher	University/Researcher	Teacher	Artist
603621	75360703	Writer @TheNewConserva8 @EuroConOfficial @SalisburyReview @TheConWom @CSquireMagazine @UnityNewsNet member Free @SpeechUnion own views, retweets not endorsement	Known Personality	Journalist	Journalist	Journalist
608624	457960166	‚ôï News alerts/mentions, updates and filth about the #SexPistols (run by fans, not a fucking record company) ‚ôï	Public	Influencer	Public	Influencer
585594	168537772	Editor at @diginomica. One of the owners of Margate queer bar @CAMPmargate. Probably listening to Wilson Phillips Hold On.	Journalist	Journalist	Charity	Journalist
171456	19291485	Bornüè≥Ô∏è‚ÄçüåàLDNer, 33, sharing news with my comments & political opinions. Centre-right but never ideological, level-headed. I say it how I see it. Realist.	Influencer	Influencer	Public	Influencer
590422	21285932	In politics, like murder, motives matter. #FBPPR https://t.co/fTTewcZJCO	Influencer	Influencer	Politician	Politician
295673	69921786	Dad, CIO | MUFC | Undergrad @iitbombay | ex UBS, Societe Generale | Macro, Markets | Not Investment advice| ALL VIEWS MY OWN | üáÆüá≥üá¨üáßüá®üá≥üá∫üá∏üë®‚Äçüë©‚Äçüëß‚Äçüë¶	Known Personality	Influencer	Public	Influencer
58467	34487916	A proud Scot, Family is everything, biggest Maple Leafs & Celtic FC fan, follow me on Twitter or hook me up on Facebook #FollowTheKilt	Public	Public	Public	Influencer
129228	787511155	PR adviser/Media Commentator,ex editor Sunday Mirror.Dep Ed Daily Mirror,Author/broadcaster, New European&Drum . Lifelong non Corbynista Labour voice.	Journalist	Journalist	Journalist	Journalist
235341	2209889287	London gay. Short king, fast walker, cyclist, can‚Äôt whistle. Health emergency planning & disaster management expert, ambo, vaccine programme	Health Professional	Health Professional	Influencer	Influencer
205719	192397079	Into early years, education, parenting, politics, poverty & better solutions to all above. Dir. @IsosPartnership, Associate @TheEIFoundation, Trustee @YWTrust	Charity	Public	Public	Sports
859487	349883969	Living in Cavan. Bit of a sports enthusiast, especially GAA but also Liverpool & Irish Rugby. Also avid handbag collector.	Public	Public	Public	Public
494497	1.05e+18	25 years old I'm a big Manchester United fan and Gloucester rugby Views are my own LGBT üè≥Ô∏è‚Äçüåà ambassador member of @uklabour have 3 beautiful sons	Public	Public	Public	Public
512571	263076251	Class 1 trucker, mainly found in üá´üá∑ used to play in goal a bit, West Ham United ‚öí home and away... BML 148 Here for football and trucking	Sports	Public	Public	Sports
91637	1.13e+18	I spend most of my time either on trains, talking about trains or in meetings with communities about trains! Luckily I love trains-and communities. Views my own	Public	Public	Public	Public
518847	15058637	Opinionated short person with strong feelings about lots of things. Love live music, family and Hull. All views shared are my own.	Public	Public	Public	Public
750638	9.5e+17	A fresh approach to PR & Marketing for businesses & individuals, working with the press & media to tell your story. E: hello@daffodilpr.co.uk	Public	Public	Public	Public
11164	245548750	Tweeting the best playlists you'll find anywhere plus latest music news of interest by @JonMorter (verified) "that @RATM v X Factor bloke"	Influencer	Influencer	Public	Influencer
857668	4107743369	CillianMurphyConsulting: MSc. Responsible Tourism. Co-founder @LoopHeadTourism Speaker @WorldBank @fiannafailparty Councillor @clarecoco 3x @IRONMANtri	Politician	Politician	Politician	Influencer
511273	9.61e+17	M.E, Endometriosis ‚ôø Bi enbie they/themüè≥Ô∏è‚Äçüåà¬†Writer, multi-award winning blog. Work in medical research. Personal acc./own views etc. Co-chair of @DAMHStaffNet	University/Researcher	University/Researcher	Health Professional	University/Researcher
849880	324395078	Queer. Comic Writer/Colorist/Reader. Opinions are my own. He/Him/They/Them Contact: jpthwip@gmail.com	Known Personality	Influencer	Public	Influencer
755431	1.08e+18	she/her | public health | illustration | painting | ‚òïÔ∏è| üìö	Public	Health Professional	Health Professional	Health Professional
80840	9.5e+17	aiming for a simpler life and become self sufficient... getting there...slowly‚ò∫ Believe in fairness, equality & justice #labour NO DMS PLEASE.	Influencer	Influencer	Public	Influencer
422734	504975465	A bagel on a plate full of onion rolls ü•Ø | Political nerd üó≥Ô∏è | Aspiring author üìù | Chair of UNISON London Young Members üì£ | Views my own. üåπüè≥Ô∏è‚Äçüåà	Politician	Public	Public	Politician
702217	9.47e+17	LPFT, Lincoln. Busy mum juggling her passionate career in mental health.	Public	Health Professional	Public	Health Professional
378262	62809403	üêäSports Fan, especially Norwich City F.C. (season ticket holder for last 35 yrs)	Public	Public	Public	Public
641732	3039004715	Cox Green - RBWM. Cabinet Member for Planning, Parking, Highways & Transport. Ret‚Äôd Police Sgt - TVP & Met. M/cycle Instructor & Gardener.	Politician	Politician	Politician	Public
833272	35713571	Human Rights Defender. MENA Consultant. Socialist. Founder @hrsentinels. Member @ClaptonCFC. Historian. InterFaith. Resister. Cancer Survivor. ‚ôÄ Mother of ‚ú®	Known Personality	Public	Public	Influencer
31344	9.67e+17	Agency Owner & Crypto CMO | Making good strategy accessible to everyone & eliminating bad strategy | Turning tiny brands into BIG Brands BIG Brands Into Empires	Public	Public	Public	Public
220467	91157215	Global Senior Strategy Leader - UCaaS, CPaaS, CCaaS. He/Him , Husband, Father. Huge Broncos & Leeds United fan . Tweets are my own.	Public	Public	Public	Public
680809	8.05e+17	Conservative Councillor for Redcliffe, RBKC. Co-founder of water tech company UDlive. Former parliamentary candidate (Ealing Southall).	Politician	Politician	Politician	Politician
726257	3683330903	Director, Children in Wales üè¥Û†ÅßÛ†Å¢Û†Å∑Û†Å¨Û†Å≥Û†Åø Business Innovation and Wellbeing are my passions plus the seaside! ‚ÄúLady Paula Timms‚Äù to friends and family ‚ù§Ô∏è	Influencer	Public	Charity	Influencer
304001	2929251975	DipNEBOSH, GradIOSH. Health and Safety Advisor/Trainer. Love events, tourism and hospitality. Live life to the full!	Public	Public	Public	Public
521913	2932718307	Eager for a more modern, just & progressive Britain. Was Labour member. Only consider voting for them again if #ProportionalRepresentation is on their manifesto	Public	Public	Public	Public
669347	9.49e+17	Chairman of Friends of Hanworth Park House. Activist on saving HPH for the community and also campaign leader. Sous Chef at House of Commons. views are my own	Public	Public	Public	Politician
186832	1.26e+18	Diplomat at the Barbados High Commission, London. Views my own. Retweets are not endorsement.	Known Personality	Politician	Public	Public
804225	527181300	I literally only got this account to view the premier episode of A:TLOK early.	Public	Public	Public	Public
401699	49620779	Gordon Arnott PR. Public relations, ex-hack, sport, super-middleweight, Northumberland, NUFC, wildlife and beer.	Sports	Public	Public	Influencer
824729	428246998	Love history News and current affairs.	Public	Public	Public	Influencer
243591	2161115530	ID physician üè¥Û†ÅßÛ†Å¢Û†Å≥Û†Å£Û†Å¥Û†Åø Antibiotic stewardship lead NHS GGC, Chair Scottish Antimicrobial Prescribing Group (SAPG), Co-lead BSAC OPAT, COPAT, Jazz, he/him	Health Professional	Health Professional	Health Professional	Health Professional
565521	65484104	Content Creator on https://t.co/g4X6QdgR7C	Public	Public	Public	Public
182298	366448401	ü§òüèªMetal üïπÔ∏è Gamer üéÆ Motorsport üèÅ	Public	Public	Public	Public
179494	332718371	Passionate interests: body-mind health, food as medicine, politics, religion, freedom. Passions: family, animals, Israel, Greece, Sudoku. RTs ‚â† endorsement	Influencer	Journalist	Public	Influencer
426100	7.26e+17	Dog lover. Researching about slavery & the sugar trade in 17th & 18th Century Barbados. Disability rights supporter.	Public	University/Researcher	Public	Influencer
143458	8.63e+17	Nurse @RBandH | Health is not only to be well, but to use well every power we have‚Äù (Nightingale, 1893) | Learning to use my power	Health Professional	Health Professional	Health Professional	Health Professional
614218	15046153	Member of the SNP Socialist Group and member and supporter of the party for many more years than I wish to recall. Follower of Partick Thistle and Everton.	Politician	Influencer	Public	Politician
504292	21678785	Business & Political Seminar, Leadership Forum, Conference, Policy Dialogues, Trade Missions. British.	Public	Public	Public	Public
339624	25805906	Storyteller | Comms | Point of View Journalist | Multimedia Editor at @NTVKenya | #OliverSays | #DailyPolitics Podcast | #TheVillager. RTs may be endorsements	Journalist	Journalist	Journalist	Influencer
693831	81953312	Business Owner, Lecturer/Assessor, Special Inspector and Cadets Coordinator, Entrepreneur, Philanthropist, Family Man, Background Film Actor	Influencer	University/Researcher	Teacher	University/Researcher
536416	1.07e+18	Mother and full time legend	Public	Public	Public	Public
330749	211877839	Tweeting in a personal capacity about Public Health. Senior Public Health Practitioner | Cwm Taf Morgannwg | UKPHR registered practitioner | UKPHR Assessor.	Health Professional	Health Professional	Health Professional	Health Professional
771546	1.12e+18	Independent @ourwestlancs Councillor for Derby Ward, Ormskirk, Chairman @skemutdofficial, Retired Cop @gmpolice, work at @SONHStrust, Mayor @westlancsbc 2021/22	Public	Politician	Politician	Politician
379314	52360514	Actor-Writer-Comedian-Fluffer/RedHead/3 Sony Radio Awards/ See 'Wikipedia 'Karl Lucas' for info/ TV Warm Up Man U.K & U.S.A enquiries:ImKarlLucas@gmail.com	Influencer	Influencer	Known Personality	Artist
104089	21068048	Broadcaster & content maker across the North West on In Demand Radio Host of @2softcompounds F1 podcast - PR/bookings @e_parry - on Twitter I represent only me.	Influencer	Influencer	Known Personality	Sports
714012	855158468	President of Berkshire County Association of Trades Councils. Maths teacher. Proud father and community activist.	Influencer	Teacher	Teacher	Politician
161170	87662982	Proud wife of the amazing video producer @thebigredlife	Public	Public	Public	Public
434800	7.53e+17	Labour member in Cornwall. Ex-UNISON London Publicity Rep. Pro-equality/anti-racism. Free thinking leftist üá¨üáæ üá¨üáß	Politician	Influencer	Public	Politician
494930	182295325	Stepping out from a life in Higher Education. Feminist. Poststructural. My tweets? üè¥Û†ÅßÛ†Å¢Û†Å∑Û†Å¨Û†Å≥Û†Åø üíõ	Public	Public	University/Researcher	Influencer
678558	72847136	Freelance Social Media Manager & Copywriter. Finder of lost things. Will always be fond of Europe. Incurable Optimist.	Public	Public	Public	Influencer
699783	220387693	Actor, Model, Pension Administrator. Thee/'im. The most popular man on Twitter. Leeds Rhinos fan.	Influencer	Public	Public	Influencer
388570	102776532	UX/UI Designer. I tweet in Spanish, English and some French. Former Thespian | wannabe #Runner | Proud leftie. Views are my own, obviously. #Corbynist Forevah	Public	Public	Public	Influencer
627336	621754793	FSB Member | Business Adviser I Coach I Trainer I Mentor I Business Owner	Public	Public	Public	Public
193411	1.15e+18	president + education @goldsmithssu 19‚Äì21 ‚Äî one of @__studs ‚Äî camden town ‚Äî arsenal + abolition + often on about long covid + crip fings ‚Äî üáÆüá™üáÆüáπ	Influencer	Public	Public	Influencer
533944	104777595	Health and Safety Consultant, Photographer, Geek!	Health Professional	Public	Public	Influencer
457583	2935965531	GP @NHSEngland, Specialty Doctor @willowwoodh & Clinical Lecturer @Medicine_UoM. At weekends, I'm a loyal fan of @LFC & play as a full-back for @MMFCOB	Health Professional	Health Professional	Health Professional	Health Professional
130974	574338269	All of the latest news, sport, and updates from Cornwall/Kernow in the UK. Run by Cornish folk FOR Cornish folk	Journalist	Influencer	Journalist	Sports
437656	1.09e+18	üïØÔ∏è All opinions are not equal. Some are a very great deal more robust, sophisticated, and well supported in logic and argument than others. üïØÔ∏è	Public	Public	Public	Influencer
514966	22941987	Author, Stonehenge MOOC writer, Linguist, Mediaevalist, Professorial Research Fellow University of Buckingham and Lecturer Open University.	University/Researcher	University/Researcher	University/Researcher	University/Researcher
146472	9660312	Founder @starsightbiz ‚ÄìAnalyst Relations #ARchat, thought leadership and #sourdough. Also runs @IIAR @sheenshufflers & @wearemortlake w/ others	Influencer	Public	Public	Influencer
724039	9.51e+17	Our aims are to increase female participation in politics and public life and to ensure diverse women's voices are heard and fully considered.	Public	Public	Politician	Politician
333539	19869623	Professional scythe wielder, musician @babyhurricane89 & @elsewhere_band, cat person, wine drinker, @dundeeunitedfc fan, indy supporter & general malcontent.	Artist	Public	Public	Artist
107558	19837212	Drinker, Gamer, Beard Grower and Mean Dancer. Horror film fan. Playing games since 70's, will never grow up.	Public	Public	Public	Influencer
624062	1.15e+18	I‚Äôm not my stereotype. All views are my own.	Public	Public	Public	Public
21319	367829050	Labour Councillor for Northgate Ward, Canterbury	Politician	Politician	Politician	Politician
192718	8.49e+17	I‚Äôm here to help - SDLP Belfast City Councillor for Castle - Email: whytec@belfastcity.gov.uk or üì≤ 07823 668806	Politician	Politician	Politician	Politician
420427	23446239	Represented by @CowleyKnoxGuy https://t.co/oDmAoSadXn	Public	Public	Public	Influencer
849826	632729296	The Official Twitter account of Senior A Football Club St Michaels based in P√°irc Mhich√≠l Naofa. #Dazzlersab√∫ üî∞	Sports	Sports	Sports	Sports
462218	2847934421	He/Him | Comedian/Writer | Friendly Misanthrope	Public	Public	Known Personality	Artist
312802	20423769	SE1‚Äôer. Promulgator of stuff: LGBTQ, health & care, workers rights, renters rights. Centrist Liberal. Views only/all mine via received wisdom P:The-m/ir	Public	Public	Public	Influencer
560483	72860286	Facialist - Skincare Specialist with 25+ years experience Online Consultations Remedial Facials & Medical Aesthetic Clinic Extensive skincare ranges	Public	Public	Public	Health Professional
23521	44337193	Finance pro. Lifestyle Blogger at https://t.co/FfDPRRgnTP. Interviewing celebs and all that stuff üòé My YouTube Channel üëáüèΩ	Influencer	Known Personality	Influencer	Influencer
567625	19441495	Born 17 March 1941. Widower with two daughters not living with me. I love @lfc and St.Helens RFL. Retweets not endorsement.	Public	Public	Public	Influencer
136838	333602152	Reporter Geo News. All tweets personal views. Disclaimers apply	Journalist	Journalist	Public	Journalist
270115	22298328	All posts are my own views and not those of any employer. Retweets are not necessarily endorsements.	Public	Public	Public	Public
27577	1.09e+18	mum of 2. Foodie. Marketing Agency owner and over-all a creative head. Founder @aircookforyou I don't care being unpopular with some	Public	Public	Public	Public
352449	189588870	teacher of tiny people üë©üèº‚Äçüè´ seen going out to eat as often as possible and heard screeching musical soundtracks whenever alone	Public	Teacher	Teacher	Public
274082	1861791566	Director of K Lavery Associates. Chair of YAS and Humber Business Week, NED at Navigo. Working with Hull University and Agencia Ltd. üíô	Known Personality	Public	University/Researcher	Influencer
526615	701810485	News, Sport and Discussion - Herefordshire‚Äôs Independent News Outlet. We ‚ù§Ô∏è Herefordshire! Got a story? Email - info@yourherefordshire.co.uk	Journalist	Journalist	Journalist	Sports
713384	2923788665	Atheist/Sceptic for 40yrs. Trying to help to remove religious influence from Politics & Education. Children should be taught how to think, not what to think!	Public	Public	Public	Influencer
675903	189982991	Let‚Äôs seize the day, all hold hands, chase the pricks away. Former teacher, now work for an education trade union. All opinions my own. Obviously. Welcome!	Teacher	Public	Teacher	Politician
412403	2869686051	Artist and teacher-Quote "The only thing necessary for the triumph of evil is that good men do nothing." I despise racists/Fascists. I‚Äôm not fond of tories.	Artist	Artist	Known Personality	Artist
759681	9.49e+17	Planner at @lanproservices, RTPI Young Planner of the Year Finalist 2022, Licentiate of @RTPIPlanners, Vice Chair at @RTPIEoEYPs, Writer at @UrbanistPlat.	Public	Public	Public	Public
307512	9192272	Researcher & Lecturer. Governance of Communicative Space-Times. Expect Tech, Signs, Politics and Follies. Resistance against the Empire.	University/Researcher	University/Researcher	University/Researcher	University/Researcher
581184	20871653	Physics teacher/hod/author, sustainability, solar, renewables, GlobalGoals, photography, cycling, astronomy, sarcoma, husband & Dad!	Teacher	Teacher	Teacher	University/Researcher
584272	193459739	Author of The Carmarthen Underground series. https://t.co/1RecBYnsFn. DMs FOR PRIVATE MESSAGES ONLY	Known Personality	Influencer	Known Personality	Artist
287665	336499331	#LEVESON witness 06/12/11. Late 1990's, I handed @DailyMirror & @TheSun a golden opportunity to publicly expose #phonehacking loophole. They didn't. Funny that	Influencer	Known Personality	Journalist	Influencer
503552	92334349	Centre for Bio-Ethical Reform UK: Challenging views on abortion üëâSUBSCRIBE to our mailing list for latest updates üëáüëáüëá	Public	Public	Charity	Politician
640179	2846991520	Community Matron in London. NHS needs you. RCN Steward.Florence Nightingale Foundation Alumni. Nightingale Nurse https://t.co/uGWICDCqPy tweets, my own opinion	Health Professional	Health Professional	Health Professional	Health Professional
413057	133349457	Enjoys spending time in city parks and cafes. Tweets are just my personal opinions.	Influencer	Public	Public	Influencer
339368	1.28e+18	Coach. Consultant. Former trust CEO and TS lead. Creator of ‚ÄòParrot on the shoulder in-class coaching‚Äô. FCCT . Email: keithwatson66@outlook.com	Public	Public	Public	Public
211983	7.56e+17	Geordie. Work in Politics. @HolocaustUK Alumni. @NewcNorthLabour & @YoungUnison Committee.	Politician	Influencer	Politician	Politician
629617	139946168	American Aussie in London üåç Global health @EdelmanUK / Inclusion & Diversity comms Mars Petcare / @PRCA_HQ Fellow & Health CoChair / Let‚Äôs chat #MentalHealthüß†	Health Professional	Public	Public	Health Professional
278503	463905486	Ben Rutherford from Maze is Distributed by @sonymusic @the_orchard_ @5050globalmuzikuk Publishing by @sonymusicpub @the_orchard_ London, UK	Public	Public	Public	Artist
761861	480763082	24. Paramedic. Director @WattageMedia Ltd. Panel Member @MarshesComBFund. PPL (H) Student.	Health Professional	Health Professional	Health Professional	Health Professional
156788	335157358	Born London. Lover of all things natural and worshipper of the sun and blue sky. Purveyor of perfection across the globe!! Bass head.	Public	Public	Public	Public
706516	560380886	‚Ä¢ 23 ‚Ä¢ English ‚Ä¢ Chaotic ‚Ä¢ Masters Drop out ‚Ä¢ Dramatic af ‚Ä¢ Donate to the charity of me @ https://t.co/m6y34p08gL	Public	Public	Public	Public
615908	479014069	Sometime husband, dad, grandad, university manager and LL.M student (He/him)	Public	Public	Public	Public
820888	34390228	N√≠ saoirse go saoirse lucht oibre. Trade union organiser. All views my own RT arent endorsements. Also do a bit of refereeing.May contain traces of GAA #hashtag	Public	Public	Public	Politician
706164	2401258338	Proud Chief Executive of brilliant @sensecharity @senseinternatl and Trustee of @en4ei. Based in Birmingham and London. Views my own.	Known Personality	Influencer	Charity	Charity
690791	8.55e+17	Hospital doctor - Acute/General Medicine Consultant. Tweets/ re-tweets about healthcare (and politics - it‚Äôs what decides what happens to our health)üî∏üíô	Health Professional	Health Professional	Health Professional	Health Professional
451297	711165258	Mental health / wellbeing & suicide intervention trainer & activist. email-dawn.h.mentalhealth@gmail.com	Health Professional	Health Professional	Health Professional	Health Professional
835430	139775678	Artist // The other half of FIRST DAYS Gallery & Part-time lecturer with NCAD All views my own	Artist	Artist	Public	Artist
467940	51822933	Health librarian @ West Suffolk Foundation Trust. Pronouns she/her. Enthusiastic new allotment holder and yoga fan. Loves wildlife and camping.	Public	Public	University/Researcher	Public
249961	42701972	Vicar in South Cardiff Ministry Area. Anglican priest, TSSF, SMMS, üå± vegan, runnerüèÉ‚Äç‚ôÇÔ∏è, dog owner, owned by a cat. Own views.	Influencer	Public	Known Personality	Influencer
362856	392678207	I Got Happiness LFC supporter since 1965 YNWA Socialist and proud of it now ex Labour party member due to Smarmer insufficiently brainwashed....	Politician	Influencer	Public	Influencer
581000	31091823	MD at @Funderbeam, UK üöÄ Founder of @sportingblog23 üèÄ Brand geek. Art lover. Start-up/VC enthusiast. #COYS	Public	Public	Public	Sports
459757	20820730	Highlighting those who keep the Government's feet to the fire. 'He's just this guy, you know?'*^ // *Gag Halfrunt// ^Not THAT guy. #ThePressIsFailingUs	Public	Public	Public	Influencer
397275	2749557097	Digital Content Executive @Ricemedia | Ice and Masters swimmer for @PerryBeechesSSS | #Dataviz enthusiast	Sports	Public	Public	Sports
360002	81846722	I don't pretend to be perfect, I only wish to be human. ScreenRant writer. 26 years of age.	Teacher	Public	Public	Influencer
98889	263608894	Proud Dem ‚öñÔ∏èüåä‚òÆÔ∏èüá∫üá¶| Healthy, lower-carb recipes ü•¶üêüü•ë| Cancer health educator {MSc}üìùüìñ| Gardenerü•óüå∑ | Scots-American | Boris is a ü§°	Health Professional	Public	Teacher	Influencer
766897	2706613260	Yer lassie aff the telly üì∫üôãüèº‚Äç‚ôÄÔ∏è TV Presenter @ITV2 @bbcscotland & more üé•üíïüí´ Smaller in real life ü§∑üèº‚Äç‚ôÄÔ∏è Views ALL mineü§ì https://t.co/v2d0Ymrwwl	Journalist	Influencer	Known Personality	Journalist
238324	168470694	Frizz-master, artist, musician, cat and dog whisperer, dragon enthusiast, patron of the arts, tallest hobbit in the world, she/her/they.‚ô†Ô∏èüíú	Artist	Artist	Public	Artist
429727	2218488435	Focus on things that matter, walk the path of truth #TeamRory Activist/Thinker/Joker/Cyclist/Pro-Environment/Anti-Corruption/AllActionHero/ZionistüáÆüá±	Influencer	Influencer	Public	Influencer
222359	98360137	Frequent traveller to Japan. Love Craft Beer, PlayStation & Indie/Hip Hop Music	Public	Public	Public	Influencer
615092	156668129	MCFC & football account Be kind to one another, especially those you don't agree with.	Sports	Sports	Sports	Sports
221868	2181191946	NHS General Paediatrician. Clinical Lead. @YPHSIG Convenor. Passionate about transition, training & patient experience. Views my own. She/her	Health Professional	Health Professional	Health Professional	Health Professional
458431	7.75e+17	Self Help Author & Relationship Psychotherapist & Life Coachüë®‚Äçüë©‚Äçüëß‚Äçüë¶üìòüíöüôè	Public	Public	Public	Health Professional
816727	421919038	Established 1978, your club. Providing football for all in the community. Shaping kids for life. #aufc78	Sports	Sports	Sports	Sports
505289	787511155	PR adviser/Media Commentator,ex editor Sunday Mirror.Dep Ed Daily Mirror,Author/broadcaster, New European&Drum . Lifelong non Corbynista Labour voice.	Journalist	Journalist	Journalist	Journalist
186056	2623729635	Journalist & dad of 3 - currently back at uni studying English Lit with Psychology. Campaigning to make St. Patrick's Saltire ‚ùå the official emoji for NI. ‚òò	Journalist	Journalist	Public	Journalist
71563	14052215	(He/Him) Strategist. Pug father. Gym lover. Opinionated & generally nice guy. Here to make you think & smile. Views are my own üá¨üáßüá®üá¶üè≥Ô∏è‚Äçüåà	Influencer	Influencer	Public	Influencer
254547	1001987942	Football Day & Night. ‚öΩÔ∏è We're the #HotelFootball team tweeting. Home to @cafefootballuk and @OTSClub! üìû: 0161 751 0430 üìß: info@hotelfootball.com	Sports	Sports	Sports	Sports
409947	8463142	Local news for the Isle of Man - brought to you by Netcetera Managed Hosting	Journalist	Journalist	Journalist	Journalist
493	214808264	An Armchair Sportsman, Explorer, Critic and Comic...a legend in my own living room.	Public	Known Personality	Public	Public
436039	141144412	Retired, RAF 22 years. Hard Rejoiner. Labour Party Member. Social Housing supporter. #NHS volunteer #SaveOurNHS	Politician	Influencer	Known Personality	Influencer
687101	321881737	Journalist (Telegraph/Indy/The Sun/ABTA/WOTC etc), tour guide, Liberal Democrat, Radio Harrow presenter & Watford FC supporter. Co-founder @awwcopywriting	Journalist	Journalist	Journalist	Journalist
654206	255591304	Director | Faith in Civil Society | Int Dev | Strategy | Governance | Cycling | Outdoors | Football | MUFC | The Feast | Tweets are my own	Known Personality	Influencer	Public	Influencer
156591	14350181	CEO at @crowdhandler Chair @madehq, trustee @flatpack	Known Personality	Public	Public	Influencer
444362	1548381301	Retired Photographer, F1 fan, wine lover, major charity fund raiser. Infamous Beatles photographer. great lecturer, town cllr. Bury St Edmunds.	Public	Politician	Public	Public
728626	625862614	@QMUL Maths grad | Banker turned Product Manager | Co-Founder of @MuslimCensus | Public Speaker | https://t.co/dBjsCNB2Hz | #Forbes30under30	Influencer	Influencer	Influencer	Influencer
179063	7.11e+17	55-ish year old cyclist obsessed with mountains and food, just waiting for my next Haute Route adventure üöµ‚Äç‚ôÇÔ∏è All roads lead to Glasgow in 2023 üëå	Public	Public	Public	Sports
350297	3022243617	Broadcast journalist student @broadcastcjs prev exp @global @stvnews @lbcnews #cardifftrained	Public	Journalist	Journalist	Public
589181	7.65e+17	political left, grumpy by age. If you're rude or an idiot, you're muted. Retweets are for interest only. No DMs answered.üá∫üá¶	Public	Public	Public	Influencer
585223	382398946	Its Kevin from Economy Class and Beyond! Looking at #PaxEx, Passenger Intelligence and Cabin Interior and how it impacts on you. Travel writer and photographer	Influencer	Influencer	Public	Artist
186742	525989308	Qaiser Bari M.A Pol science, LL.B Advocate High courts & Life member LHBA UK Immigration & Human rights Lawyer, Member Immigration Law Practitioner Association	Public	Public	Influencer	Public
565544	19643984	Health Care Research Support, movie nerd, Scarlets Fan, possibly human. My views are my own (or from peer pressure)	Public	Public	Health Professional	Public
103098	86154250	Freelance Rugby Coach, Community Coach @Barkingrfc Coach Mentor, Artist #RugbyForAll #kraftykeef	Sports	Sports	Public	Sports
16197	7.21e+17	Teacher/Coach/Author/Speaker ~ Passionate about #education #growthmindset #childhoodcancer & Director at @gofisheducation https://t.co/zPZhiYeF51 üí´	Teacher	Teacher	Teacher	Influencer
618661	19499369	Magazine editor. Expect cats, travel, shoes and booze. ‚úàÔ∏è	Public	Journalist	Public	Journalist
651568	459338513	Liberal Democrat County Councillor for Burgess Hill East at West Sussex County Council.	Politician	Politician	Politician	Politician
69567	293186823	‚ÄúCrusty archaeological boffin‚Äù according to the Daily Star. Atheist: Insomniac: Sci-Fi nerd: QPR fan. Don't believe in party politics: almost never watch ITV.	Public	Public	Public	Public
233549	9.78e+17	Department page of Creative Industries | @chiuni | Filmüé¨ Games Design/3D Animation VFXüëæ Audio Productionüéô EsportsüéÆ Media & Commsüì∫ Sports Mediaüé• Fine Artüé≠	Public	Artist	Public	Sports
81396	109522354	Editor, News Output, Sky News in charge of The Sarah-Jane Mee Show & Newshour with Mark Austin. IRN Awards judge. Snr fellow @jschofieldtrust. Ex-BBC News.	Known Personality	Journalist	Journalist	Journalist
296572	188502718	Ex-footballer played at Ipswich Town, Oldham Athletic, Preston North End & Altrincham. Evertonian. STH GT5. Nil Satis Nisi Optimum.	Sports	Sports	Sports	Sports
208066	30439856	My personal Twitter, all views my own. Prof of Nanomaterials (Uni Manchester). Science, public & business engagement, Internationalisation. Research @nanofunc	University/Researcher	University/Researcher	University/Researcher	University/Researcher
649750	20636376	Nurse, proud to work for the NHS, Ward manager at CBU - rated outstanding by the CQC! mother, wife, sister, auntie to a fabulous family! (views my own)	Health Professional	Health Professional	Health Professional	Health Professional
792641	236787567	Librarian from Dublin interested in most things a little bit. All views my own.	Public	Public	University/Researcher	Public
817036	3044409866	The official page for GALWAYnow Magazine and Home to the Irish Fashion Innovation Awards. Facebook: @galwaynowmagazine Instagram: @galway_now	Journalist	Influencer	Journalist	Influencer
537948	8.77e+17	Mum, wife and Clinical Lead. Always in need of coffee. Confused by life. Own views	Health Professional	Health Professional	Health Professional	Public
856685	2969905138	Feminist Socialist member of People Before Profit. Love Dublin GAA, Bohemian FC & Celtic FC.	Influencer	Public	Public	Public
84674	565448674	St Mark‚Äôs is a Spirit-led, family-friendly, open evangelical Christian church in North Horsham with a warm welcome assured for everyone.	Public	Public	Public	Public
457131	701149256	Architecture, Design, Rugby, Politics & Martech vie for air in my proudly European, sensibly equitable head. Emerging via a sweary mouth & mischievous missives.	Known Personality	Public	Public	Influencer
489505	52452117	Writer & graphic designer. Writing rep: Independent Talent. Sing with @voxcetera_choir	Known Personality	Influencer	Public	Journalist
457075	2209889287	London gay. Short king, fast walker, cyclist, can‚Äôt whistle. Health emergency planning & disaster management expert, ambo, vaccine programme	Health Professional	Health Professional	Influencer	Influencer
707139	8.57e+17	Always learning and teaching in that order, üíô 1pg summary. Lead Jun sch high PPG/ SEND + aspiration. Retweets FYI. Reading- The Burnout Generation #BeKind	Teacher	Teacher	Teacher	Influencer
37484	2215373648	Chief Executive @oxhse and honorary EastEnder. Photography. Music. Community.	Public	Public	Charity	Public
263047	2231837458	Consultant paediatrician, NHS East Midlands; allergy, gastro, research & safeguarding interest:tweet=/not advice:foodie, nature, photography, equality, peace	Health Professional	Health Professional	Health Professional	Health Professional
757715	455875226	Professional dancer & choreographer. Star & creator of Baby Ballroom TV series- Netflix, Channel 5. Owner of Zig Zag Dance Factory. Former British Champion.	Artist	Influencer	Public	Artist
843650	141929557	sapiosexual | connoisseur of the beautiful game of football. | I.G: choclateprinc rts =/= endorsement | #EndSARS üáÆüá™ üáßüá™ üá≥üá¨	Public	Public	Public	Influencer
386998	16781292	Former Global Technologist, Cancer Survivor,Scout Leader,Diversity champion. COPD, Sleep Apnea, manage own risk #hiddendisabilities.#wheelchairnotneeded	Public	Public	Public	Public
480049	1601683238	Stirling Uni 1st yr Biology and Psychology BSC (Hons)undergraduate student. Double Graduate at Glasgow University in Central &,E Eur Studies & US History	Public	Public	Public	Influencer
229139	1.34e+18	Writer - Model - Mountain Guide - Therapist - https://t.co/p0VzTMGO43	Public	Public	Public	Health Professional
225601	9.69e+17	Coach Gunn Basketball (led by Coach Gunn) delivers & develops sports & enrichment activities in schools & the community across Lancashire & Yorkshire	Sports	Sports	Sports	Sports
502385	8463142	Local news for the Isle of Man - brought to you by Netcetera Managed Hosting	Journalist	Journalist	Journalist	Journalist
227710	359834445	Director of Marketing, education sector. Mother, music fan, MCFC. Promoter of all things digital. #commshero CIPR Dip. CIM Dip. Qualified #crisis comms advisor.	Public	Public	Public	Public
72114	29216197	Husband| Father| |Peace Maker |Passionate about Tech , e-health , Big Data| Manchester City FC Fanatic| Perpetual Student | @AWS #CCP | Co-founder @callmehelp1	Known Personality	Public	University/Researcher	Influencer
195847	279475255	Ut Severis Seges. DCFC. England. Cyclist. Parkrunner. Cricket lover. Political nomad. Litter-picker-upper.	Public	Public	Sports	Public
623466	302305039	Husband | Father | Walker | Parkrunner | Watcher of matches | Writer of words | Talker of balls | GAA Writer @Gaelic_LIfe m.mcmullan@gaeliclife.com | DMs open	Known Personality	Influencer	Sports	Journalist
22860	2243512769	22 | Changing isn‚Äôt a bad thing, it never was...ü´∂üèº student mh nurseüë©üèª‚Äç‚öïÔ∏è	Health Professional	Health Professional	Health Professional	Health Professional
198965	7.69e+17	Publisher for Sociology & Social Welfare at Wiley. Editor of @SociologyLens blog. Arty/crafty; toddler mummy; slapdash veg grower. All views my own.	Public	Public	University/Researcher	Journalist
250749	3648257653	BA Criminology, MA Security Studies & PGCE-PCET Grad. FHEA, PhD Researcher, University Lecturer & Offender Tutor. Husband, Father of Six and lover of love.	University/Researcher	University/Researcher	University/Researcher	University/Researcher
139585	851474124	üá¨üáß ‚Ä†‚Ä†‚Ä† Former Police Officer 30+ üëÆ‚Äç‚ôÇÔ∏è ‚úùÔ∏è #UK kayak Instructor, CRO at HM Coastguard Volunteer, MHFA, works for East Devon District Council	Influencer	Influencer	Public	Sports
149657	8.47e+17	UKA Run Leader | Walking & Running | Breadmaker @Tdailyloaf | Sports | Instagram @runwithandy1 | Events | Volunteer | @andyraju | #runwithandy üö∂üèÉ‚Äçüèã‚Äç‚ôÇÔ∏èüë®‚Äçüç≥	Public	Public	Sports	Sports
864075	187516575	English brexit escapee based in Ireland. Founder @Mainpine @NewElectricTRNG @Open_Charge_Map @SolarHomeIRL @ZeroCarbonWorld #FBPE	Known Personality	Influencer	Public	Influencer
14468	2869758489	Digital Transformation, Analytics & BI, Big Data. Insurtech. All views my own.	Public	Public	University/Researcher	Influencer
485800	2964577995	Hello I'm a Photographer from Rutland! I am owned by 3 cats! A #uncle #centreist #Single üá™üá∫üè∞üåçüì∑ üá∫üá¶ oakham station adopter! #communityrail #cats	Public	Artist	Public	Artist
403790	8.2e+17	Anaesthetic Consultant, Dad, husband. Manchester United fan. All views my own	Health Professional	Health Professional	Health Professional	Health Professional
321681	216843116	Child of superheroes (immigrant parents). Media Agency Exec. I know a lot about about film, technology & media.	Journalist	Public	Public	Influencer
719825	61744591	Lover of nature, Cornwall, space, food, words, music, fairness, peace, dogs and wine. Writer. Proud Mancunian and NHS worker. Mental health warrior. Peace üïä	Health Professional	Health Professional	Public	Health Professional
70323	210031825	I am a writer. I am also a researcher and lecturer in innovation, creative industries & leadership. Co-track chair of @isbecie	Public	University/Researcher	University/Researcher	University/Researcher
42127	351860076	Out of work IT man_x000D_ Tech, physics, astronomy, history, archaeology, weirdness, humour, politics and playing Devil's advocate, + military history. Agnostic	Influencer	Public	Public	Influencer
707217	342909727	Official Twitter account for Helsby FC. Member of the Cheshire County FA and Runcorn DFA. Teams playing in the West Cheshire League and Chester & Wirral League	Sports	Sports	Sports	Sports
857690	1380369810	F1 Fanatic, Mad for Riding, GAA, Trucks, Music , Running, Gardening , Economics , Politics &Sheep Farming	Public	Public	Public	Public
552379	601122490	From the Republic of Wigan , Plenty of Pies and football #WAFC	Public	Public	Public	Public
347224	20980415	Breakfast Presenter @BBCCWR #event #consultant #host #compere #DJ #maturemodel #cyclist Dad to James & Charlotte	Journalist	Influencer	Known Personality	Journalist
43455	20280575	#Entrepreneur | #Investor | #DataViz | @Kingstonalumni | #Mace16 | #Startup	Public	Public	Public	Public
494478	23506092	Entomologist & curator. Currently @nhm_London Specialist in #Carabidae Champ for nature conservation Chair @ColSocBI Trustee @Panwildlife President @amentsoc	Health Professional	Influencer	University/Researcher	Influencer
848056	21802588	@IrishTimes Digital Editor. Sometimes columnist. Sometimes newsdesk. Ex-@DublinCityUni. Once described by Kay Burley of Sky News as a ‚Äúgorgeous little soldier‚Äù	Journalist	Journalist	Journalist	Journalist
698371	43873992	I'm a BBC news reporter in Edinburgh but this is my personal Twitter page. Love birds especially owls, capercaillies‚Ä¶and the big fat wood pigeons in my garden.	Journalist	Public	Journalist	Journalist
326277	233670216	Artistic director @1623theatre. Queer, mixed, disabled, working class. Social justice, access, stories, people, care, love. #CultureNeedsDiversity #LetsCreate	Artist	Artist	Known Personality	Artist
657331	19776354	Scopus creates richer connections between researchers, published ideas, and organizations. By Elsevier. https://t.co/QSpn3J6Pwz	University/Researcher	University/Researcher	Health Institute	University/Researcher
130473	134048471	No DMs please, I won't reply	Public	Public	Public	Influencer
271771	2192630997	Husband & dad to 2 girls. Founded the Plastics Dept at Alderhey. Created the Headspace Dataset. Skull surgery-3DMM‚Äôs-Biomaterials. Former acting MD-views my own	Health Professional	Health Professional	Health Professional	Influencer
387754	121375054	My thrilling views. oh and I‚Äôm Global Director, Media Research CISION. Director.	Journalist	Public	University/Researcher	Influencer
191939	1.3e+18	Wide-awake pooch ownerüêï‚Äçü¶∫üêï	Influencer	Influencer	Influencer	Influencer
266869	1.22e+18	Broadcast Journalist ‚Ä¢ @DianaAward Winner 2021	Journalist	Journalist	Journalist	Journalist
197710	20871653	Physics teacher/hod/author, sustainability, solar, renewables, GlobalGoals, photography, cycling, astronomy, sarcoma, husband & Dad!	Teacher	Teacher	Teacher	Public
827535	9.38e+17	Parent, lawyer, passionate humanitarian volunteer. All views my own	Public	Public	Public	Influencer
539623	1119419749	giving people with disabilities a chance to shine shine Also volunteer at university of Salford for occupational therapy Students single and staying that way	Public	Public	Charity	Influencer
235965	461041768	Come visit us at The Salty Dog Hotel & Bistro in Bangor and Dine at our award winning restaurant. Contact us on 028 9127 0696 or visit our Facebook page.	Public	Public	Public	Influencer
122912	611120288	Primary teacher SEND Mum. Catholic. Mancunian now living in Staffordshire #SendMum #Autism #Manchester	Teacher	Teacher	Teacher	Influencer
472304	18065631	Tourism Officer @RyedaleDC. Dabble in EV charging and digital projects. Also run Ryedale Web Services helping SME‚Äôs with Digital Marketing #UTB	Public	Public	Public	Influencer
673799	288298992	Pink at Home Plumbing ServicesüöΩüöøüõÅ Volunteer for Swindon Local Hero üíú #StayAlertSaveLives üíú I Retweet loads!! üíúAll views are my own. #StaySafe	Public	Public	Public	Influencer
24746	215721334	Career in animal health. üêæ Mummy to Amelia & Sophia üíûFianc√©, Horse rider &, Dog walker. Lover of a flat white ‚òïÔ∏è '...‚ÄùAll views are my own'	Public	Public	Public	Health Professional
651790	73672052	Most days i'm a bot who resides in a Raspberry Pi Model B, cron and #!/bin/bash are my best pals. Every other Saturday i frequent the Penny Arcade. #watp	Public	Public	Public	Public
458657	4224714808	Head of Engagement & Strategic Development @PIC_Legal. Chair of @HeadwayHudds. Open water swimmer. #courtofprotection #costs #legalcosts #ClinicalNegligence	Known Personality	Public	University/Researcher	Influencer
394741	9.23e+17	#freakinglobal not #genre specific artist focussed #emerging #country #indie #rock #Blues #listenLive link below. smart speakers - apps #duggystoneRadio #reggae	Artist	Artist	Journalist	Artist
682196	419740005	Inclusive arts, music, Community Land Trust, communication differences & disability-Natural world and rewilding gardens. Views my own.	Artist	Public	Public	Influencer
300632	29415638	Retired Professor, but still thinking	University/Researcher	Public	University/Researcher	University/Researcher
261531	20713581	-The Official twitter account of Stephen McGinty - all views expressed are my own as they are all that matter #nolitimere	Public	Public	Known Personality	Artist
52495	125816653	üó£ Professional soapboxer | üì∫ TV Lover | üéû Film Enthusiast | ‚öΩÔ∏è NUFC Supporter | üè≥Ô∏è‚Äçüåà He/Him | Views are mine.	Public	Public	Public	Influencer
420550	8.88e+17	‚ôøÔ∏è Activist and member of @UKlabour @gmb_union @prospectunion @disabilitylab. Support @votesat16 and @electoralreform #NHSüíô #HeForShe #BLM‚úäüèø #GoingForItDN	Politician	Public	Public	Politician
778904	16474781	Director of @britishfuture on identity and integration, immigration and opportunity. Dad of 4. Evertonian. Tweets are personal	Known Personality	Known Personality	Charity	Influencer
