# Supplementary material for: COVID-19 Public Health Communication on X (Formerly Twitter): Cross-Sectional Study of Message Type, Sentiment, and Source
Source: JMIR Form Res. 2025 Mar 19;9:e59687. doi: 10.2196/59687 (PMC11939021; doi:10.2196/59687)
Supplement: Multimedia Appendix 3 [file formative-v9-e59687-s003.xlsx]

## Sheet: V1
final_id	author_id	text	SP	AV	AS	PM
540071	68122494	Only North of Ireland comes out of this with any credibility, but then they share the island of Ireland with the Republic of Ireland not England, shame for Wales and Scotland the same didn't apply. #clapforourcarers #Covid_19 https://t.co/CsviPXfS3i	shock/disgust	shock/disgust	shock/disgust	Opportunistic
539703	25289183	CHINA &amp; UK-What Now? Boris Johnson‚Äôs grand, integrated foreign policy review has been put on hold because of the pandemic, the work on Anglo-Sino relations has been brought forward as a matter of urgency ~ @JGForsyth https://t.co/DsCwDzRGj6	Informative/Educational	Informative/Educational	Informative/Educational	shock/disgust
540578	178650170	@ward_kerry It‚Äôs definitely an interesting idea. Co production is a massive issue in Bristol. Coronavirus makes it difficult to arrange meetings this is true. If only the council had some way of all meeting up virtually and interacting with parent Carers within a cyberspace...	Informative/Educational	Informative/Educational		Humor
742764	456986198	Gavin Williamson under fire over free school meal cuts during coronavirus outbreak https://t.co/rWPwn7asZ9	Informative/Educational	shock/disgust	Informative/Educational	Informative/Educational
433194	7.75e+17	#mbcounsellingüôè‚ù§Ô∏è #mbc-relationships.co.uk #lyllylibüìòselfhelpbook #meditationüôèüßò #shorehamcounsellors #resilence #change #coronav√≠rusüò∑ #bekind #selfloveüíöüôè @ Shoreham-by-Sea https://t.co/IcL9KvDa07	Opportunistic	Opportunistic	Opportunistic	Personal stories
178533	48524482	@kimwillsher1 Yes, but they brought forward the deadline by two months without warning, excluding eligible people who were still pulling together the required mound of paperwork. This happened to a teacher friend who has worked throughout the pandemic.	shock/disgust	shock/disgust	shock/disgust	shock/disgust
105256	2182353415	BBC News - Coronavirus: Visitors steal hand sanitiser gel from hospital https://t.co/qcGgP8xrMe	shock/disgust	Informative/Educational	Informative/Educational
224354	25047639	New haircut (thanks Luis Martinez), new sweater (thanks Ireland) new post-Covid smile. Hurrah! #covid_19 #selfisolation #illness #sweaters #haircuts @ Lewes, East Sussex https://t.co/igyz7fIUi4	Personal stories	Personal stories	Personal stories	Personal stories
214615	21773012	@Lisa_J_Smyth @Drbmcg @laurence903 Err reporting on a pandemic! Not surprised - it‚Äôs been hectic for health correspondents. Massive respect @mlchealth @SeaninGraham22	Personal stories	Personal stories
837977	8.56e+17	A great way of linking with all INGOs on Covid 19 learning https://t.co/jx8pu4INGr	Informative/Educational	Personal stories	Informative/Educational	Informative/Educational
55407	566402186	Prime Minister Imran Khan,s speech on Coronavirus today 30/03/2020 https://t.co/V9i63RHsJE via @YouTube. @realDonaldTrump @LBCNews @abbasnasir59 @DavidLiPeng @RidgeOnSunday @OfficialDGISPR @peaceforchange @wef @BBCWorld @P_Musharraf	Informative/Educational	Informative/Educational	Informative/Educational	Informative/Educational
342669	395429111	I have now had my Covid booster and my flu vaccine. I will continue to wear a mask in enclosed public spaces and take a lateral flow test twice a week. I will take a PCR test when needed or offered. I will continue to maintain social distancing. I do all this because I care! https://t.co/PBbEkD5HPL	Personal stories	Personal stories	Personal stories	Personal stories
746627	116803918	Thoroughly depressing start to the day with @BBCr4today interviewing John Newton of PHE who is in charge of the programme to have 100,000 COVID-19 tests a day. Unfocused questions answered with bland generalisations. At the least I expected broad numbers of the build-up./1	shock/disgust	shock/disgust		shock/disgust
496384	444519956	‚ÄúCoronavirus probe must look at non-covid deaths like my Mum's‚Äù- a brutal piece, terribly sad for David‚Äôs loss and doubly so that it is a loss that so many are experiencing, with more to come in the months ahead https://t.co/7zh5AQEVgx	Personal stories	Personal stories	shock/disgust	Personal stories
392319	20551235	‚ÄòThe media wants to shut us out‚Äô says radio presenter on national radio station which recently featured on a coronavirus daily briefing which was broadcast on national television. https://t.co/GAC6O2Msd2	shock/disgust	shock/disgust
157254	357430585	The Coronavirus Bill the most draconian laws ever since WW2 has just been passed &amp; will receive Royal Assent today-This is our response to the dangers of giving unchecked power to the UK Govt, Police &amp; Home Office #COVID19 https://t.co/XPTrX4fUHJ	shock/disgust	shock/disgust	Informative/Educational	shock/disgust
122387	419776649	@AngiTaylorKISS No stats on cats yet but some people taking zero chances #coronavirus https://t.co/ze4vFHSrIa		Humor	Informative/Educational	Humor
306326	1.44e+18	@KTTunstall First Christmas song of a self-isolation Christmas Day 2021 simply had to be Mele Kalikimaka!!! Merry Christmas KT!!! ü•∞üòòüéÑ‚ùÑÔ∏è https://t.co/3d49U9Q8Jx	Humor	Opportunistic	Personal stories	Personal stories
34612	422000405	@AdamBoardman94 @14wardi Bastard!! ü§£ Me in self isolation next week.	Personal stories	Humor	Personal stories	Personal stories
623596	3224242123	#immunonutrition #infectionprevention #publichealth #VitaminD: A rapid review of the evidence for treatment or prevention in #COVID19 https://t.co/LE3fJH4kDc @CebmOxford https://t.co/K7HtypDKtE	Informative/Educational	Informative/Educational	Informative/Educational	Informative/Educational
819134	159445894	Fantastic video, vibrant and promising, even in a pandemic @DCU well done everyone. @jane_last https://t.co/G0lgLpuZiw	Informative/Educational	Informative/Educational	Informative/Educational	Informative/Educational
771091	39090071	But she‚Äôs interested to see how our experience with the internet and using our online lives will change us when we come out of the pandemic.	Informative/Educational	Personal stories
462861	15340427	Genomic surveillance is one of the few ways officials can determine whether, where and how to put travel restrictions in place. The new variant was only detected in Britain because scientists there are doing the most sequencing in the world, by far. https://t.co/PQhXxrNLg7	Informative/Educational	Informative/Educational	Informative/Educational
177421	8.28e+17	Some intersting reflections on the pandemic so far... https://t.co/rWlu30yn7j	Informative/Educational	Personal stories	Personal stories	Personal stories
252168	228756504	Praise the Lord for a pandemic leaving clubs cash strapped and his chocolate ankles https://t.co/Hc7DVqV0rg	Humor	Humor		Humor
87306	2912847930	As the debate on should #SchoolsClose because of #Coronavirus I just read on LinkedIn that #teaching ranks as the 'top germ profession'? With millions of school days lost each year due to illness. I‚Äôll have to check this out.	Informative/Educational	shock/disgust	Informative/Educational	Informative/Educational
731123	35501276	@CampPaDrew @JordanLi_Smith @ShowPeopleUK Thank you darling! Trailer has just been released on all podcast platforms https://t.co/VO2rpP5T7Q	Opportunistic	Opportunistic	Informative/Educational	Opportunistic
533910	15426039	@alyyyssax3 @TrinityStClair have these people heard of a little thing called Covid-19? you may have heard of it on tv !		Humor	Humor	Humor
425475	21847033	@IKEAUK well done with social distancing rules and their implementation. I'm really impressed. #StaySafe		Personal stories
796571	2826190400	"as Covid-19 policies were exchanged and questions answered... start cricket with just over 550 students from schools in the South Dublin County Council area. We will be continuing these sessions as well as starting sessions with a further 277...." https://t.co/gihjsehOag https://t.co/K9rSDSBRgk	Informative/Educational	Personal stories	Informative/Educational	Informative/Educational
489121	1365164730	@AcciesFans Agree on the 3 easy wins for Hibs, Rangers, and Celtic, the rest I wouldn‚Äôt risk a penny on. Too tough to call. It‚Äôs now not just about football, but who has enough fit players to put on the park, mainly due to COVID-19	Informative/Educational	Personal stories	Informative/Educational	Personal stories
85484	73672052	üíæ ‚ìà‚ìÄ‚ìé ‚ìâ‚í∫‚í∏‚íΩ Coronavirus symptoms take five days to show - here's what they look like - https://t.co/z2rDcxhswv	Informative/Educational	Informative/Educational	Informative/Educational	Informative/Educational
820976	140447816	Thankfully, I won't be going near Woodies anytime soon. #selfexclusion #woodies #COVID-19 https://t.co/5DAkrV0hg2	Personal stories	Personal stories	Personal stories	shock/disgust
232202	67979303	@stuwho @EdinburghWatch @GOVUK @scotgov Yes sadly the UK government refused to quarantine passengers known to be travelling onto Scotland when asked by Scotgov. They have tried their best but unfortunately nothing they can do üòî		shock/disgust	shock/disgust	Personal stories
115284	20948754	How did the fit and healthy suddenly become the elite master race on twitter? I see people saying Coronavirus, it only kills the elderly &amp; those with an underlying illness‚Äô - as if somehow we are inferior and don't count.. When did that become a thing? https://t.co/B8cyGmuzBO	shock/disgust	shock/disgust	shock/disgust	shock/disgust
527340	1.32e+18	Panic buying in covid lockdown UK? #eyetense #lifeinlockdown2020 #treesofinstagram #brighton_click #brightonbeach #COVID19 #coronavirus #COVID2019 #Lockdown2 #londonlockdown #lockdown2020 #Lockdown2 #localbusiness #lol #Brighton #brightonandhove #brightonlife #brightonartist https://t.co/zMEVAU1WBC	shock/disgust	shock/disgust		Humor
20697	61864099	@Richscfc2020 @SoTCityCouncil Stoke Tip was rammed. Folks have got lots of time on their hands. Amazing how far you can throw a big bin bag when you're social distancing üóëüöõ‚ôªÔ∏èüí™ü¶†	shock/disgust	shock/disgust	Humor	shock/disgust
7013	8.88e+17	It has been a difficult decision, but it is only temporary as we work to respond to Covid-19 @CV_UHB https://t.co/pKfi0Meyf3	Informative/Educational	Informative/Educational	Informative/Educational	Informative/Educational
66551	720980918	@clivegreenwd I‚Äôm in a high-risk group and as a single mum - if I get #coronavirus from them who will look after them?	Personal stories	Personal stories	Personal stories	Personal stories
513647	506154028	#unpaidcarers in Scotland will be at the front of the queue for #Covid_19 vaccine. #Covid https://t.co/B91EOzwDI4	shock/disgust	Personal stories	Informative/Educational
611875	83549832	Calls for inquiry as UK reports highest Covid-19 death toll in Europe https://t.co/RMcLkzB6D7	Informative/Educational	shock/disgust	Informative/Educational	Informative/Educational
756069	50675132	Grood Webinar this morning for Patrons &amp; Platinum Group with updates/questions on Furlough Leave in Covid-19 crisis @BCCCmembers @Matt_BCCC	Informative/Educational	Informative/Educational	Informative/Educational	Informative/Educational
265397	8.64e+17	‚ùù I wanted to build something for myself; I wanted my very own business. ‚ùû Loneliness, thousands of eyes on your work and surviving a pandemic: local business owner Ryan Fitzsimmons on Northern Ireland lockdown life. Read more &gt;&gt; https://t.co/2KIDdQ0apE #NIbusiness #Belfast	Personal stories	Personal stories	Personal stories	Personal stories
450327	2714613089	@WhiteHouse @realDonaldTrump All that bloody man cares about is $$$$$$. What about the huge Covid-19 deaths thanks to his incompetence	shock/disgust	shock/disgust	shock/disgust	shock/disgust
392198	3377823184	What a mess. ü§¶‚Äç‚ôÇÔ∏è https://t.co/EZer4tigAF	shock/disgust	shock/disgust	shock/disgust	shock/disgust
44837	19970588	This, I hope will cheer people up #Covid_19 #quarantine https://t.co/eNtAV85fBN	Personal stories	Humor	Informative/Educational	Humor
27354	1.12e+18	Isolation. #BlackandWhite #amatuerphotography #mobilephotography #samsung #samsungbackstage #samsungUK #rayzingkane #scottish #scotland #highlands #morayfirth #dayout #familytime #family #edit #isolation #covid_19‚Ä¶ https://t.co/zFVuvJKL3e	Personal stories	Opportunistic	Personal stories	Opportunistic
375358	1.25e+18	@ewen_tim @BBradley_Mans @BorisJohnson So Tim 75,000 dead and counting from Covid 19 Testing Tracing shambles, Care home and PPE scandal Cummings, Russia, Dodgy Contracts, No support for self employed Inconsistent message Lying You are still Conservative and your red line ü§î	shock/disgust	shock/disgust	shock/disgust	shock/disgust
824093	20907058	Disgraceful behaviour - I hope the Party Host was prosecuted https://t.co/DP2770BXBG	shock/disgust	shock/disgust	shock/disgust	shock/disgust
467313	331715393	Day 14 Covid quarantine. @rockcottagedine and myself have deep cleaned the house with dettol, mopped and hoovered (with the new Dyson shark üòÇ), never seen our cupboard handles so clean. Ready for the world again tomorrow - perhaps slower than usual though üòÇ #COVID19 #CovidUK	Personal stories	Personal stories	Personal stories	Personal stories
25917	3356065691	UK Parliament: Create an emergency fund to support freelancers with Coronavirus income loss - Sign the Petition! https://t.co/1b40seWoMV via @UKChange		Opportunistic	Informative/Educational
35670	402259004	@bbclaurak @BethRigby @Kevin_Maguire @adamboultonSKY @Peston @KayBurley @piersmorgan @carolecadwalla BREAKING NEWS! Assuming what goes in comes out. A new social distancing toilet has been designed for our Elite establishment visual media hacks! #COVID19 https://t.co/cpQQfh52yx	Humor	Humor	shock/disgust	Humor
732310	17286844	COVID-19 Blog Days 3, 4 &amp; 5 - the really good side of social media &amp; technology, turning 58, my good friend Bryan, Labour under new management, Sainsbury‚Äôs plastic bags &amp; my #lufc mug: https://t.co/KzSBYiLKyJ #QueensSpeech #Covid_19	Personal stories	Personal stories	Personal stories	Personal stories
837090	85310691	Latest #coronavirus #covid19 statement from the Department of Health: https://t.co/ZNObTkTmCz	Informative/Educational	Informative/Educational	Informative/Educational	Informative/Educational
710727	33239935	See @krogoff on Why this #coronavirus fuelled #recession will wreak more financial havoc than the 2008 financial crisis https://t.co/fixxl6dV3I via @wef	Informative/Educational		Informative/Educational	Informative/Educational
31221	7.42e+17	.@CroweGlobal is presenting insights on the professional challenges related to #Covid_19. Business #trust and #transparency is more important than ever to maintain #confidence. https://t.co/bWm7FaSUCw	Informative/Educational	Opportunistic	Informative/Educational	Informative/Educational
49047	2348421122	Unbelievable figures- 24,000 health workers not currently registered sign up to help in ONE DAY, including medical students and retired staff. For context, Ireland‚Äôs population is less than 5 million. https://t.co/vKIIE8bUkx https://t.co/oUb2YQYSML		shock/disgust	Informative/Educational	shock/disgust
590783	4864118283	@di_middleton_QC Same here! Not allowed to very safely see my mum on her 70th bday in her garden while social distancing &amp; with no intention of breaking the rules with a hug (because I don‚Äôt want her to be ill!) But I can go to a park where families can talk to me &amp; joggers spit next to me üôÑüëçüèΩ	Personal stories	Personal stories	Personal stories	shock/disgust
16334	1.13e+18	REASONS I HATE #COVID_19 VIRUS WITH A VENGEANCE #4 . Sorry, Mr Corona Virus, this is why I really hate you. This is the main reason why, if I ever get the chance, I'll beat you to a grisly death with the nearest‚Ä¶ https://t.co/qXLnxm5vnS	Personal stories	Personal stories	Personal stories	shock/disgust
478433	301682343	Brilliant !! #Covid_19 https://t.co/GG7lA6S5v8	shock/disgust			Humor
369951	1.03e+18	We know that adjusting to change can be challenging. Be it planned or unplanned, gradual or sudden, change is inevitable and very much part of being human. Over the past few months, we‚Äôve experienced an unprecedented shift in our way of life due to #COVID-19. #workingfromhome	Personal stories	Personal stories	Personal stories
850311	2813576973	@FergalBowers @rtenews Questions need to be asked about where all the money goes that is poured into that system every year. This was a major problem even before the pandemic. Tax payers‚Äô money. Where is the accountability?	shock/disgust	shock/disgust	shock/disgust	shock/disgust
710181	47573493	Fine &amp; Country - a video to help all agents and a very neat office (and dog) https://t.co/0FrMGHx68n #dogs #dogsoftwitter #coronavirus #dogsduringlockdown #wfhsetup	Humor	Opportunistic	Informative/Educational	Personal stories
372629	426121475	The problem I have with these figures is that by reading them no one is ever declared free of Covid-19, otherwise cases would sometimes go down by a fair sized amount in various areas... https://t.co/lB2q4jNo9E	Informative/Educational	Personal stories	Informative/Educational
422206	1253672034	Prof John Edmunds concerned about the new #Covid19UK spike we‚Äôre seeing &amp; he‚Äôs concerned about schools &amp; UNI next week. He says the epidemic is taking off again &amp; we‚Äôve not hit a point where we can control the pandemic #BBCBreakfast #BackToSchool https://t.co/MDditDA754		Informative/Educational	Informative/Educational
327308	129908241	Guess who's coach is a stuffy nightmare with no windows open. Only been two years into the pandemic lads	Personal stories	Personal stories	Humor	shock/disgust
827471	329097319	Robots beat lockdown to deliver the goods in UK town https://t.co/sGEcrcbSwN via @RTENewsNow	Informative/Educational	Informative/Educational	Informative/Educational	Informative/Educational
22346	7.39e+17	1) The latest viral biology suggests the following survival rates for #coronavirus on various surfaces: üí¶ 3 hours as droplets üì¶ 20 hours on cardboard üß¥ 72 hours on plastic/stainless steel #COVID19	Informative/Educational	Informative/Educational	Informative/Educational	Informative/Educational
127838	247946348	The Uni gave Taylor an alcohol-free anti-bacterial spray to combat #CoronaVirus at an open day. Viruses are not bacterial. Killing ‚Äò99.9% of common germs‚Äô won‚Äôt kill coronavirus. Experts say alcohol is the best sanitiser. This is alcohol free. How are we a Russel Group uni?!?!	shock/disgust	Personal stories	Informative/Educational	shock/disgust
688094	20219224	@SWBCCG my son with help from his karate club last night raised ¬£220 for your staff, his mom works at Sandwell and City hospitals and has suffered with Covid-19. He wanted to do something, how is best to get it to you? https://t.co/d56IOLKZND	Personal stories	Personal stories	Personal stories	Personal stories
820116	931746403	We Answer Your Most Pressing Questions About Coronavirus and Travel https://t.co/NqLTEjcaFS via @CNTraveler	Informative/Educational	Informative/Educational	Informative/Educational	Informative/Educational
44182	23617210	At this time practice physical distancing but display social solidarity ‚úäüèæ @HealthPolicyGuy @LabourEccles @neilsmithgmb @UM_UCU @AcademicChatter	Informative/Educational	Personal stories	Informative/Educational
628719	27426996	The facts All point to this Government's failings. ... Too late to act SAGE not fit for purpose Missed targets Not counting death figures arrogant incompetence #epicfail UK announces 473 more coronavirus deaths taking total to 26,570 https://t.co/a7lUmTgkxe via @MailOnline	shock/disgust	shock/disgust	shock/disgust	shock/disgust
240777	16404418	@matthewhughes Not if it was the last trade show of the pandemic and I was the only boy....	Personal stories	Personal stories		shock/disgust
603587	1288257396	Deaths in mental health hospitals double as #coronavirus spreads https://t.co/YyztaI8gd3 @BrightBerks2017 @8bellsforMH @BHFT @BerksWestCCG @HealthwatchE @advocacypeople #WestBerkshire #COVID19 #hospitals #mentalhealth #deaths #cases	Informative/Educational		Informative/Educational
752852	3142271590	I don't know what day of quarantine we are on cos I'm still working, but what I would do to have a couple extra hours sleep rather than leaving my house at 4am every morning ü•∫üò¥ https://t.co/AXxeXLvUZo	Personal stories	Personal stories	Personal stories	Personal stories
515104	7.03e+17	If #2020 was an Ice cream flavour... #Covid_19 #COVID19 #Covid #coronavirus https://t.co/o1WWeIRK9a	Humor	Humor	Humor	Humor
76462	294821255	https://t.co/cshGfDTxuy Full interview from GS of the @POAUnion Steve Gillan with @SophyRidgeSky talking about Coronavirus and potential impact on Prisons	Informative/Educational	Informative/Educational	Informative/Educational	Informative/Educational
862516	24807987	Cancel periods during the pandemic	Humor	Humor	Humor	Humor
142266	275010317	Would be great to connect with directors, actors, designers, dramaturgs - or theatres/theatre companies looking to commission post COVID-19. Drop us a message	Opportunistic	Opportunistic	Opportunistic	Opportunistic
307033	352220090	https://t.co/7OPPqpsbEy While no delivery delay has been observed so far, this Covid-19 vaccine requires an unprecedented logistics chain that must avoid wasting both the slightest degree of Celsius and time. @BpsmithUk	Informative/Educational	Informative/Educational	Informative/Educational	Informative/Educational
154348	27687564	Covid-19: Ensuring the safety of field reporters https://t.co/UqSjftp3rm	Informative/Educational	Opportunistic	Informative/Educational
49121	1242943374	Update: The @FSEM_IRL Spring Study Day has been postponed due to COVID-19. Please keep yourself and loved ones safe and healthy during these uncertain times. Please see this brilliant graphic üëáüèª for guidance and strategies to manage #SocialDistancing https://t.co/Uy2CWqqu5v https://t.co/bKUWOxTVIi	Informative/Educational	Informative/Educational	Informative/Educational
321939	33927855	@Only1clanger @BoondockSa1nt @fredsirieix1 I‚Äôm fed up with the God like status NHS have. Most of them, office staff, clinic staff, staff on wards shut down during this pandemic, dentists, gps, receptionists, etc have had absolutely nothing to do &amp; have been nowhere near covid patients yet they expect discounts everywhere.	shock/disgust	shock/disgust		shock/disgust
659647	4105418968	Worrying! UK ministers struggle for control of coronavirus strategy https://t.co/OGmwhFQkqa	shock/disgust	shock/disgust
547208	1490111522	@Binkum @dawn_pringle @jk_rowling Loads of people were ill Cherry. That‚Äôs the point we are in the middle of a pandemic. Hundreds of families if not thousands were in his position and stayed at home	Personal stories	Personal stories	Personal stories	shock/disgust
244122	1.25e+18	"I can no longer hold it on but I have to" We are fed up with the pandemic and we want to scape from routine. But even if there are days that we can no longer hold it on, we have to... #surrealismo #surrealism #artcanartist #fineartphoto #photooftheday https://t.co/ENs3jQ27Xy	Personal stories	Personal stories	Personal stories
641603	4318117995	New Post on my Blog/website ALBURY VINEYARD - At One with Nature! Link in Bio.... an insight into one of only 4 biodynamic and organic vineyards in England. Support our English winemakers during the COVID-19 crisis‚Ä¶ https://t.co/YiMlStr9Lk	Opportunistic	Opportunistic	Informative/Educational	Opportunistic
731147	7.27e+17	thread - ive always been a series guy but decided this quarantine period will be spent on me watching all the classic films / film series (i legit havent watched most films lol) so here are my reviews:	Personal stories	Personal stories	Personal stories	Personal stories
611481	3320653696	In March we would have held a @manairport cream tea for 65+ #HealdGreen residents. Due to COVID-19 we were not able to. Thanks to our friends at @lsgskychefs &amp; the Airport @SPARintheUK we have delivered flight meals, cake, a drink &amp; cheer to 100+ of our Heald Green neighbours. https://t.co/bFoKePFrOt	Personal stories	Personal stories	Personal stories	Personal stories
804	286072129	Some recipes for those suffering with #coronavirus who have lost taste and smell. https://t.co/3DQz2AAiGP	Informative/Educational	Opportunistic	Informative/Educational
752810	943331305	Help and advice for people living in North Yorkshire is available from @Support4Victims @IDASfor100 https://t.co/0gGWI1VFr6 https://t.co/di4Rd5SPPY	Informative/Educational	Informative/Educational	Informative/Educational
54825	1340146908	Really helpful advice on social distancing, suggest everyone should read and understand in practice @healthdpt @publichealthni - TY to colleagues in @PHE_uk for sterling work on various guidance documents, important actions for all! https://t.co/j1MyRMCIMT	Informative/Educational	Informative/Educational	Informative/Educational
692317	15190357	Here's a much needed dousing of BCG hype in #COVID19 with the cold water of rational analysis by @paimadhu. It's a brilliant example of critical thinking applied to cult-like enthusiasm. https://t.co/adcACSWlOO	Informative/Educational	Informative/Educational	Informative/Educational
730858	24688482	Lockdown blues #lockdown #quarantine #reinventyourself #lifechanging #reflection #lifemeaning #change #thinkpositive #appreciation #weareinthistogether #2020 #worldwide #stayhome #stayhealthy #staystrong #cheflife‚Ä¶ https://t.co/JJ2xCQzuLT	Personal stories	Personal stories		Personal stories
568572	83445284	@BBCTalkback I agree with @tgeducation the pandemic has accentuated the inequalities in our education system especially those reinforced by the transfer test	shock/disgust	Personal stories	Informative/Educational	Personal stories
314458	8.56e+17	Lockdown 3.0 - Here we go üë®üèª‚Äçüè´ . . #geography #teacher #lockdown #socialdistancing #virus #staff #pandemic #school #newyear #2021 #backtoschool #rentree #covid19 #geographyteacher #online #teaching https://t.co/urvFXnNVJW	Personal stories	Personal stories
732329	48660743	#QueensSpeech Her Majesty pointing out the importance of social distancing for EVERYONE not just Prince Andrew!	Humor	Humor	Humor	Humor
562554	8.43e+17	@AgaKhanLibrary¬†s Digital Resources Librarian, Pedro Sanchez, shares a message for @AKU_ISMC's students during the restrictions in place due to the #COVID-19 pandemic. https://t.co/FycPRzYhrR	Informative/Educational	Informative/Educational	Informative/Educational	Informative/Educational
456900	19063691	After 2 weeks of multiple health screens and asking everyone to quarantine, I surprised my closest inner circle with a trip to a private island where we could pretend things were normal just for a brief moment in time. https://t.co/tuI9CgrDAp	Personal stories	Personal stories	Personal stories	Humor

## Sheet: V2
final_id	author_id	text	SP	AS	PM	AV	HV	Final
296837	103229627	Sad &amp; bad to see &amp; hear that Health &amp; Safety is most Priority which cause loss of live &amp; property. Fire breaks out at COVID-19 vaccine manufacturing plant in India https://t.co/iK7sYHeWQm	Fear based	shock/disgust	Informative/Educational	Personal stories	shock/disgust	shock/disgust
290470	1.07e+18	‚ÄúMulti- agencies efforts in responses and recovery in modern slavery is needed.‚Äù ‚ÄúPreventative work is crucial specially in the world where demand is going higher for cheaper products.‚Äù #WLPFEvents At ‚Äúnext steps for tackling modern slavery- the impact of Covid-19, UK policy...	Advocacy	Informative/Educational	Personal stories	Opportunistic	Opportunistic	Opportunistic
416000	258510315	Imagine if today‚Äôs #Venus find IS an interstellar invasion and Covid 19, an alien virus waiting to be ‚Äòactivated‚Äô by the invaders. One click and anybody who had Covid becomes an alien groundtroop while they tune our sky orange (because Venus has that colour sky too). #notreally https://t.co/aPdtCW9jVR	Fear based	Opportunistic	Personal stories	Personal stories	Humor	Humor
586416	1558758638	Patrick McEnroe speaks to Ubitennis: - opens up about his coronavirus battle - why his brother didn‚Äôt want him to train with jimmy connors - his time as the American Davis Cuo captain - why he supports the US Open taking place behind closed doors https://t.co/o4n0FGTITt	Personal stories	Informative/Educational	Informative/Educational	Personal stories	Personal stories	Personal stories
361927	2563096644	Tech rehearsal. TONIGHT #CSI at the #covidsafe @NewNormalFest London. Tickets MUST be bought in advance to assist with social distancing. Mirth meets socially distanced murder - Monday 3 August 8pm at @gothique_le Wandsworth. Tickets: https://t.co/NfrANY6nXl https://t.co/n5n5S7B8eb	Informative/Educational	Informative/Educational	Personal stories	Informative/Educational	Opportunistic	Informative/Educational
308889	163603232	@StephenBlakeman @JonHaidt @unherd And me. The point about the impact of the pandemic on the younger generation was very interesting.	Informative/Educational	Informative/Educational	Personal stories	Personal stories		Personal stories
88012	19457471	We all can do our part to slow down #coronavirus. Are you doing yours? Join this pledge to help save lives! https://t.co/d1ctd84Zk2	Informative/Educational	Advocacy	Opportunistic	Informative/Educational	Advocacy	Advocacy
540101	7.5e+17	Did Cummings deliberately break travel restrictions, then leak the details? Doing so would create a distraction from the government's appalling response to Covid-19. Can't trust Boris. https://t.co/6yDlSvQqJt	shock/disgust	shock/disgust	shock/disgust	shock/disgust	Opportunistic	shock/disgust
45112	1706877972	This. No one‚Äôs asking people to go without. Just buy what you need. Many of us have more than enough in our store cupboards to easily last for a 2-week self-isolation period but not everyone can afford to stockpile. Let‚Äôs ensure they have the opportunity to get what they need too https://t.co/bCS1YjDaVa	Personal stories	Informative/Educational	Advocacy	Informative/Educational	Advocacy	Advocacy
652054	18635512	Global famines of 'biblical proportions' will be caused by coronavirus pandemic, UN warns - CNN https://t.co/Uo4iuDhNEy	Fear based	Informative/Educational	Fear based	Fear based	Fear based	Fear based
845615	1050021746	@SimonHarrisTD Communication is key at a time like this! @SimonHarrisTD you‚Äôre doing a great job, as is @LeoVaradkar and @RTELateLateShow is doing an excellent job at allaying fears while still displaying the seriousness of #Covid_19 #keepusintheloop	Personal stories	Informative/Educational	Advocacy	Personal stories		Personal stories
582669	20722055	Post COVID-19 tv is so odd	Personal stories	Humor	Personal stories	Personal stories	Personal stories	Personal stories
826838	339904720	#ElPaso patients: sickest allowed to die in worst hit area of #Texas. #Covid19usa https://t.co/pfuoIEVnzZ	shock/disgust	shock/disgust	Fear based	Fear based	shock/disgust	shock/disgust
518229	3473411475	@irongirl41 @UKRunChat @StokeAshRuns I‚Äôve had much more opportunity to #run particularly during #lockdownpart1 üôÇ As for racing, I‚Äôve written off the idea of entering any races until we are through the other side of Covid | #running #lockdown #pandemic #ukrunchat @JimbotheRunner @runnergirln10 @runr_uk @runforall	Personal stories	Personal stories	Personal stories	Personal stories	Personal stories	Personal stories
784337	36644125	If the pandemic has taught me anything, the UK as a whole has gone to the shits. From trying to find loopholes in everything to littering in beauty spots. Once I've figured a way of moving. I'm out! #COVIDIDIOTS	shock/disgust	shock/disgust	shock/disgust	Personal stories	shock/disgust	shock/disgust
169446	1299190670	Comment from BHIVA and THT on UK Government Guidance on Coronavirus (COVID-19), Social Distancing to Protect Vulnerable Adults and Shielding to Protect Extremely Vulnerable Adults https://t.co/P43ZzFp67k @LGBTfdn @CarlAustinBehan @GMPaSH @GeorgeHouseTrst @the_BHA @PaulMartinOBE	Informative/Educational	Informative/Educational	Informative/Educational	Informative/Educational	Informative/Educational	Informative/Educational
221919	14508711	Drive by video... #morningcommute #busybusy #covid19 #coronavirus #lockdown #London @ Hampstead, United Kingdom https://t.co/p0nbYKXSi4	Personal stories	Personal stories	Personal stories	Personal stories		Personal stories
308564	73672052	üíæ ‚ìà‚ìÄ‚ìé ‚ìâ‚í∫‚í∏‚íΩ Is lockdown 3 working? Data suggests people have become used to bending the rules - https://t.co/Y1aX7kfLEU	Informative/Educational	Informative/Educational	Informative/Educational	Informative/Educational	Informative/Educational	Informative/Educational
215426	2258328236	Evening Briefing: Cases rise by over 8,000 ¬∑ UK to donate 100m vaccines + Euro 2020 kicks off https://t.co/pVZ8b9lS1a Sent via @updayUK	Informative/Educational	Informative/Educational	Informative/Educational	Informative/Educational	Informative/Educational	Informative/Educational
594515	1.2e+18	Ordered back to work 2 weeks ago. The Company has put in safety measures. Wear mask and social distancing while working. Absolutely pointless when half my work colleagues arrive at work crammed into cars with people they do not live with! You are asking these people to be alertüòè https://t.co/9XswmsCBvA	shock/disgust	shock/disgust	shock/disgust	shock/disgust	shock/disgust	shock/disgust
748591	7.94e+17	@AnglaisCafe people living in #Colindale #London please support Cafe Anglais in Colindale NW9 as they are still open for take away &amp; home delivery of great food. #lockdown #emergency #services #essential #workers #coronavirus #takeaway #food #home #delivery	Personal stories	shock/disgust	Advocacy	Opportunistic	Opportunistic	Opportunistic
638942	1266778398	Vitamin D linked to COVID-19 mortality - https://t.co/AXuxDuNGH3: https://t.co/5v043axoDV	Informative/Educational	Informative/Educational	Informative/Educational	Informative/Educational	Informative/Educational	Informative/Educational
109680	105871918	So what‚Äôs the latest with the #coronavirus in terms of finding a cure? Have we ruled out raw onions üßÖ &amp; garlic üßÑ or are these still contenders for being the antidote? #COVID2019uk	Humor	Humor	Humor	Humor	Humor	Humor
259267	2952021743	I feel this will be the best solution in terms of bringing the family together. The pandemic has taught us all to live in peace and harmony with each other.@RoyalFamily https://t.co/TAWLH56H55	Personal stories	Personal stories	Opportunistic	shock/disgust	Opportunistic	Personal stories
277784	2893132480	@Jimmy_bail @Nigel_Farage What? Being fined if you lie about where you‚Äôve come from, in the middle of a deadly pandemic? A rule to stop the spread and prevent death? Yeah, this has got to stop üòâ	shock/disgust	shock/disgust	shock/disgust	shock/disgust	Fear based	shock/disgust
607	88208086	A Coronavirus Poem https://t.co/UzhTO8rAZC via @YouTube This made me laugh its for kids but it worked for me too	Humor	Humor	Humor	Personal stories	Personal stories	Personal stories
428382	7.26e+17	Rapid testing could get UK 'back to normal by Christmas' Christmas 2030? https://t.co/W4QxVmmZjJ via @MailOnline	shock/disgust	shock/disgust	Humor	shock/disgust	shock/disgust	shock/disgust
345593	8.17e+17	‚ÄòFor the past 18 months nursing staff have gone above and beyond in their response to the Covid-19 pandemic but now they feel undervalued, disenfranchised and angry.‚Äô https://t.co/GpkOVPjxri	shock/disgust	shock/disgust	Informative/Educational	shock/disgust	Advocacy	shock/disgust
332579	7.44e+17	@jeremybenthem1 @shelagh28 Just Jail this Prick &amp; take all his assets from him &amp; give the money to the people that have lost a loved 1 in this false Pandemic. That's what I call Justice.	shock/disgust	shock/disgust	shock/disgust	shock/disgust	shock/disgust	shock/disgust
696728	136038836	@Big_Headers Look how well I recovered from COvid-19- arent I extremely lucky?	Personal stories	Personal stories	Personal stories	Personal stories	Personal stories	Personal stories
279717	25327727	if Simona Halep loses in the first round, I'm blaming the quarantine #AusOpen	Humor	Humor	Personal stories	Humor	Humor	Humor
421537	787511155	@BBC3CR Boris Johnson needs to produce a far better press conference performance shortly than his floundering #PMQs performance. Let's hope too journos also hit him with international treaty breach and refuse to be restricted only to Covid-19 questions	shock/disgust	shock/disgust	shock/disgust	shock/disgust	Opportunistic	shock/disgust
90329	39578525	#CANADA BoC made a 2nd -50bp cut to 0.75% in an unscheduled meeting citing Coronavirus and weak oil price. Global cuts YTD now 1,060bp https://t.co/nuKcWxcyOS	Informative/Educational	Informative/Educational	Informative/Educational	shock/disgust	Informative/Educational	Informative/Educational
247353	22487830	More evidence that "the pandemic is going to change everything forever and nothing will ever be the same again" was a scorchingly hot take. https://t.co/zGCCdtbxzj	Fear based	Fear based	Informative/Educational	Informative/Educational	shock/disgust	shock/disgust
624641	19405899	Has #MattHancock facilitated a blinder? #coronavirus	shock/disgust	shock/disgust	Opportunistic	Humor	shock/disgust	shock/disgust
54785	22487830	@Holbornlolz @petuniasforever One gives you an income even if the entire global economy seizes up thanks to a deadly pandemic, while the other leaves you penniless if you're stuck in your home with no means of earning. Which sounds more appropriate in current circumstances?	Opportunistic	Fear based	Personal stories	shock/disgust	Fear based	shock/disgust
674189	1046019049	@GaryLineker I'll practice social distancing and take a gamble on a 1% chance. That's known as being balanced and realistic, and not a #DoomMerchant	Personal stories	Personal stories	Advocacy	Personal stories		Personal stories
694303	3364500155	@paulrbrian‚Äôs article into military cronyism is a fantastic read. Check it out: https://t.co/c6LBX6JMfH #coronavirus #COVID19 #Trump	Informative/Educational	Informative/Educational	Informative/Educational	Informative/Educational	Opportunistic	Informative/Educational
206924	147714169	Great to comment on this issue today. ‚ÄúKey HR takeaways from Matt Hancock's resignation as Health Secretary | Coronavirus | myGrapevine | News https://t.co/N8anro1RPy	Informative/Educational	Informative/Educational	Informative/Educational	Informative/Educational		Informative/Educational
271043	53947208	Surely this should be @BBCBreaking lead story &amp; not Harry and Megan and the highly unsurprising news that comes out of their camp? Covid: Matt Hancock acted unlawfully over pandemic contracts https://t.co/SU48q7sKrm	shock/disgust	shock/disgust	Informative/Educational	shock/disgust	Advocacy	shock/disgust
153744	150198913	So our mortality rate for COVID-19 currently running at (approx) 5%.....isn't this higher than other countries?	Fear based	shock/disgust	Informative/Educational	Fear based	Informative/Educational	shock/disgust
344730	2572772035	@nikkirobson1 @JessieSorores @EdnaKrabapple1 @chrischirp Wait until mid winter and ISAGE Willbe screaming for a lockdown. These sensible control measures permanent mask wearing and social distancing have a devastating effect on society and business.	Fear based	Fear based	shock/disgust	Fear based	Fear based	Fear based
198851	1525946071	@Homebase_uk we are a NHS team that during the pandemic moved to a new department that has a small outdoor space. Could any furniture/plants be donated to brighten this space and help staff well being. Any help would be greatly appreciated üåà	Personal stories	Advocacy	Opportunistic	Opportunistic	Opportunistic	Opportunistic
269899	19280100	When covid-19 is over I need to go back to Cardiff, especially Cardiff Bay... I miss the bay. It holds so many great memories. (If you can't tell I'm watching Torchwood, again)	Personal stories	Personal stories	Personal stories	Personal stories	Personal stories	Personal stories
332326	8463142	Coronavirus Daily Update: As at 06 Mar 2022, in the Isle of Man there have been 23328 confirmed cases. #coronavirus #iom #coronaupdate https://t.co/WNfsczfk7J	Informative/Educational	Informative/Educational	Informative/Educational	Informative/Educational	Informative/Educational	Informative/Educational
153101	3294298155	Dear US... https://t.co/OQEAH3l0Gg	Informative/Educational	Informative/Educational	Personal stories	Personal stories
209974	2400333918	London‚Äôs only specialist HIV/AIDS hospital faces closure but is still helping to ease the burden on the NHS during the Covid-19 epidemic #SaveMildmay - Sign the Petition! https://t.co/YQWqrmc7y6 via @UKChange	Informative/Educational	Advocacy	Advocacy	Advocacy	Advocacy	Advocacy
358152	7.03e+17	Well, I‚Äôm meant to be going to France in September, Boris Johnson can shove his Brexit inspired quarantine up his arse!	shock/disgust	shock/disgust	shock/disgust	Personal stories	shock/disgust	shock/disgust
36307	2815131713	Ok. Waited up very late for the guidance on childcare for children whose parents are critical to the COVID-19 response. Just prepared a new letter and online form. Tomorrow we will work out how to deliver it. I am very worried about continuing to put staff and children at risk.	Personal stories	Personal stories	Fear based	Personal stories	Fear based	Personal stories
338801	465813900	@Reuters @WHO @nytimes @latimes @RollingStone @nprpolitics @cnnbrk @BBCFarmingToday @BBCNews @bbcworldservice @jeremycorbyn Furthermore, the #WHOüåê @WHO CMO was asked if‚ò†Ô∏è#Covid_19 aka #SARs_Cov_2 has seasonal‚ùÑÔ∏è‚òÄÔ∏èvariation in case-numbers&amp;said: "No." Herd-immunity no-go,so THEORY is have 70% ofüåèpeople vaxüíâjabbed&amp;create less-chance for virulence among pop. üßç‚¨ÖÔ∏èüò…	Informative/Educational	Fear based		Informative/Educational	Informative/Educational	Informative/Educational
618858	15309509	Meanwhile, in DC, the president takes time out from kicking coronavirus, Democrat and Chinese ass to write a new chapter for the Bible.. #MakeAmericaGreatAgainAgain https://t.co/RSMsj9y9e5	Humor	Humor	Humor	shock/disgust		Humor
76944	415745981	Why is the media reporting on number of cases when the advice is to stay at home? No numbers are ever going to be right ü§∑‚Äç‚ôÄÔ∏è #justsaying #coronavirus	Fear based	shock/disgust	shock/disgust	Personal stories	Fear based	shock/disgust
655325	7.65e+17	Coronavirus pandemic is paving the way for an increase in superbugs https://t.co/nah2xKZd05 via @ConversationUK	Informative/Educational		Fear based	Fear based	Fear based	Fear based
47581	146218332	@LeanneHPatrick #BorisOut now &amp; #TestingForCovid19 #Quarantine save lives now @BBCBreaking	Informative/Educational	Informative/Educational	Advocacy	shock/disgust	Advocacy	Advocacy
863486	1.04e+18	@NiamhLQB @ProfSuperJunior @DrZeroCraic @milnem @WomenOnAirIE @Brid_PA Thank you for all your hard work and helping people with Covid-19 and staying strong at such a tough and scary time for you all... Ye are Hero's üáÆüá™	Personal stories	Personal stories	Advocacy	Advocacy	Advocacy	Advocacy
158097	19586830	Very sad news. Wake up call that it‚Äôs not just the elderly at risk! #Covid_19 #StayHomeSaveLives https://t.co/IrUuFRhAv8	Fear based	Fear based		Fear based	Advocacy	Fear based
622075	82940370	On @BBCRadioManc tonight from 6pm ‚≠êÔ∏èEurovision was in 2 weeks now the party‚Äôs online #eurovisiontogether ‚≠êÔ∏è@LotteryWinners will be explaining how they are helping during #COVID__19 ‚≠êÔ∏è@SnugAtherton are trying to save small venues. ‚≠êÔ∏èNew music from @introducingmcr See you then	Informative/Educational	Informative/Educational	Informative/Educational	Opportunistic	Informative/Educational	Informative/Educational
609867	2778616972	#Eastleigh #africa and #Hampshire #coronavirus #news #health #update @Pontifex #saint #popefrancis #catholic #vatican @BorisJohnson #borisjohnson #prayer is a blessing #miracle #amen #food &amp; #drink shortage crisis #answer Prayer increases #vitaminC potency So need to eat less https://t.co/cWEF3o7dtg	Informative/Educational	Informative/Educational	Opportunistic	Opportunistic	Opportunistic	Opportunistic
512423	83002425	My 5 year old daughter is crying her eyes out hearing @MoSalah has Coronavirus. She couldn't care if an Ipswich player gets it, but not Mo! She's even singing the Salah song! üòÇ	Personal stories	Personal stories		Personal stories	Personal stories	Personal stories
658693	252880838	UK public health bodies reviewing vitamin D's effects on coronavirus https://t.co/bGrDxLiwrD	Informative/Educational	Informative/Educational	Personal stories	Informative/Educational	Informative/Educational	Informative/Educational
317345	61214386	@POTUS If you‚Äôre reading this and struggling to imagine such a thing here‚Äôs the UK one which has been running for over a year‚Ä¶ https://t.co/wgrcwmAXzE	Humor	Informative/Educational	Informative/Educational	Informative/Educational		Informative/Educational
649791	198989221	Please all take the time to read this thread, sadly not a unique story but it sure hits home harder when someone you know is facing their worst fears of COVID-19. Let‚Äôs continue to make sure our patients are not seen as numbers lost, but brave human beings with loved ones üíî https://t.co/u9yE4Pe9r2	Fear based	Advocacy	Advocacy	Fear based	Personal stories	Personal stories
731877	155954125	Prime Minister Boris Johnson admitted to hospital. Downing Street: ‚ÄúThis is a precautionary step, as the Prime Minister continues to have persistent symptoms of coronavirus ten days after testing positive for the virus.‚Äù	Informative/Educational	Informative/Educational	Informative/Educational	Informative/Educational	Informative/Educational	Informative/Educational
227639	22903890	Story all over Scottish media, with no info re infections except they‚Äôre ‚Äòunusual‚Äô. As usual in a vacuum, much speculation &amp; some panic has set in. A new Covid variant? Or something in the water? In a time when anxiety reigns, a tiny bit of info ruling things out would be helpful https://t.co/kAOzVzT6rA	Fear based	shock/disgust	Fear based	Fear based	shock/disgust	shock/disgust
738140	1120487983	@Billymawa so this is the conspiracy behind COVID-19 &amp; 5G. I AM OUT. https://t.co/WjKMeMqsnD	shock/disgust	shock/disgust	shock/disgust	Humor	shock/disgust	shock/disgust
327793	19483447	Also great inspiration for parent peer support @CamhsFamilyMPFT and delivering support online - amazing pivot from F2F to digital in the pandemic, providing support when other services were diverted to the pandemic response. https://t.co/9JOPFFaqLw	Personal stories	Informative/Educational	Advocacy	Informative/Educational	Informative/Educational	Informative/Educational
400948	8.62e+17	Updated guidance for grassroots football 3rd July: https://t.co/6xr959ZAZn	Informative/Educational	Informative/Educational	Informative/Educational	Informative/Educational	Informative/Educational	Informative/Educational
362022	3117342849	@MattHancock @BorisJohnson please resign and hand government over to someone even slightly capable Anyone would be an improvement #BorisHasFailedUK #BorisHasFailedTheNation #BorisHasFailed #Covid_19 https://t.co/MiHgHi3YKA	shock/disgust	shock/disgust	shock/disgust	shock/disgust	shock/disgust	shock/disgust
440967	1048840098	A huge thank you to all our fabulous speakers but in particular the 2 students who did amazing sessions on thier experiences during a pandemic. Plus team @iHealthVisiting who do such an amazing job behind the scenes https://t.co/ZiRopdl7HV	Personal stories	Personal stories	Advocacy	Personal stories	Informative/Educational	Personal stories
765029	55606263	He's an absolute clown if only you could choose who gets Coronavirus bad https://t.co/pKbr8tgzmr	Humor	shock/disgust	shock/disgust	Humor	shock/disgust	shock/disgust
19600	15077623	Oscar is nailing this social distancing / isolation shit... #catsofinstagram @ Bristol, United Kingdom https://t.co/282k78oDwd	Humor	Humor	Humor	Humor	Humor	Humor
612073	7.65e+17	Government misses coronavirus testing target for 3rd day in a row https://t.co/ctJ2mPa8AE	Informative/Educational	Informative/Educational	Informative/Educational	shock/disgust	Informative/Educational	Informative/Educational
845222	312230453	Public service announcementüö®: HSE chief clinical officer Dr Colm Henry asked on RT√â about ‚Äúintimacy‚Äù during the coronavirus. He said it‚Äôs okay, even if partners are living in separate homes. ‚ÄúWe don‚Äôt expect people to stop all aspects of their lives, intimate or not,‚Äù he says	Informative/Educational	Informative/Educational	Informative/Educational	Informative/Educational	Informative/Educational	Informative/Educational
211539	19494397	This pandemic is divided into those who will put the greater good before their own needs and those for whom even the most minor inconvenience for the sake of others is too much. https://t.co/etP0N0JNbG	shock/disgust	shock/disgust	shock/disgust	Personal stories	shock/disgust	shock/disgust
65464	848287494	Test frontline NHS staff for COVID-19 as a priority. #CoronavirusOutbreak - Sign the Petition! https://t.co/tnkT426A1e via @UKChange	Informative/Educational	Advocacy	Opportunistic	Advocacy	Advocacy	Advocacy
775421	46740184	Given that Covid 19 has a disproportionate effect on people from BAME backgrounds, it seems unpleasantly ironic that today's mass demos will cause an increase in infections.	shock/disgust	shock/disgust	Opportunistic	shock/disgust		shock/disgust
256464	422081455	UK Recording Artist Sparky Rugged live last night @ Buzwakk Quarantine Showcase üéØüéØüéØ Repost @1sparky1rugged ‚Ä¢ ‚Ä¢ ‚Ä¢ ‚Ä¢ ‚Ä¢ ‚Ä¢ True Friends üíØüî•üî•üî•üî• @djsirclive #sparkyrugged #live #quarantine #showcase #londonuk @ Online event https://t.co/cgaLaUqjQF	Personal stories	Informative/Educational	Opportunistic	Personal stories		Opportunistic
482830	381026965	Everton supporters are not shouting void the Premier League now! Even tho positive Covid-19 cases are surging! Strange that eh? ü§£üòãüò∑ https://t.co/E3VVVPU8KG	Humor	Humor	Informative/Educational	Personal stories	shock/disgust	shock/disgust
470055	214587758	@JohnnyU13 @bombsboxing @DAZN_USA @DanielJacobsTKO @KingGabRosado I agree I prefer quarantine	Personal stories	Personal stories	Personal stories	Personal stories	Personal stories	Personal stories
668964	416541394	Couldn‚Äôt this pandemic have rolled out over winter instead of summer though? Imagine hibernating in your house (bed) over the cold dark ass months then strutting out into summer.	Humor	Humor	Personal stories	Humor	shock/disgust	Humor
239330	272683720	@Quizbay One might think that with Brexit and COVID-19, there was enough to keep the government busy. However this is all about diversionary tactics to make voters believe that Johnson cares about the man in the street. He‚Äôs milking it for all it‚Äôs worth. He‚Äôs a devious bastard.	shock/disgust	shock/disgust	shock/disgust	shock/disgust	shock/disgust	shock/disgust
303202	2400333918	üìù Dear CEOs of @AstraZeneca, @JNJNews, @moderna_tx, @Novavax and @pfizer &amp; @BioNTech_Group, Will you add these ‚úÖ to your New Year‚Äôs resolutions and help end the #Covid19 pandemic for everyone, üåç EVERYWHERE? #PeoplesVaccine #OneWorldProtected https://t.co/6r7drjThg3	Advocacy	Advocacy	Opportunistic	shock/disgust	Advocacy	Advocacy
239528	71078679	@BBCBreaking The new variant was identified weeks ago, why was this not done earlier? But better late than never, let us hope this delay has not put our route out of lockdown at risk.	Fear based	Fear based	shock/disgust	Informative/Educational	Fear based	Fear based
584070	1.22e+18	@GiftCee @DawnButlerBrent Is there ANYTHING positive about the Labour Party, its MPs or its policies? They just complain, they don‚Äôt have anything to give. They‚Äôre all on their bended knees kissing the ground, thanking their lucky stars for COVID-19. Think they‚Äôll be furious if a vaccine is found.	shock/disgust	shock/disgust	Opportunistic	Personal stories	shock/disgust	shock/disgust
778751	21562209	Unreliable data: how doubt snowballed over Covid-19 drug research that swept the world https://t.co/awQBUcTd7x	Informative/Educational	Informative/Educational	Informative/Educational	Fear based	Fear based	Informative/Educational
556577	5026541	@moterry132 @jonnylogsdon @BethRigby Yup. #DominicCummings and Mary Wakefield broke his own government's clear and specific instructions to self-quarantine... ....if infected... ....during a period of exponential transmission of a deadly virus. There is no ambiguity here. https://t.co/1CIs2Okrf8	shock/disgust	shock/disgust	shock/disgust	shock/disgust	shock/disgust	shock/disgust
625074	2774375013	Thanks to @NewingtonHA for quick welfare call the other day. Great to know you folk are there if help is needed #Covid_19 #NorthBelfast @SFNorthBelfast @SDLPNorthB @SDLPdmg #community	Informative/Educational	Personal stories	Advocacy	Personal stories	Informative/Educational	Personal stories
623118	1543773600	So you may be wondering what did they do?ü§î I'll make a brief list of the most important part of their preparedness and response strategy particularly where Nigeria has FAILED. The key commonalities between countries that have made significant strides in COVID-19 response are 5/	Informative/Educational	Informative/Educational	Informative/Educational	shock/disgust	Fear based	Informative/Educational
190590	373980683	After my visit today, I have to return to the quarantine hotel. As things stand, the earliest I can come back to see my dad is after the results from my day 8 test are known (so day 9 earliest). Still hoping to change that! Thanks again for warm wishes x https://t.co/HGdYfCmU5I	Personal stories	Personal stories	Personal stories	Personal stories	Personal stories	Personal stories
850155	83130849	On 25th August 2020 92 new cases of Covid-19 were announced in Ireland. On 25th August 2021 the figure was 2051. The increase in cases by factor 20 is greater than the factor by which vaccines reduce serious illness (and by no means everyone is vaccinated...) https://t.co/arNd9AMs9W	Informative/Educational	Fear based	Informative/Educational	shock/disgust	Informative/Educational	Informative/Educational
504466	2476843155	A war in the middle of a pandemic??? It doesn‚Äôt get more dangerous than this. Take immediate action. Demand that POTUS turn the Navy warships and other military around. #FightCOVIDnotVENEZUELA https://t.co/hAfZBDW5OZ https://t.co/FribyXXQAn	Fear based	shock/disgust	Fear based	shock/disgust	Opportunistic	shock/disgust
765647	322295979	Gave blood this evening as I do every few months. @GiveBloodNHS staff where fantastic as always and plenty of measures in place for social distancing so everyone could donate safely. #giveblood #safelives https://t.co/HiAu8wkr6i	Personal stories	Personal stories	Advocacy	Personal stories	Informative/Educational	Personal stories
476476	120093794	#bbcqt I keep hearing UK is in trillions of debt?during a world wide pandemic, I question who's is lending and who would 'call in' that debt? Slightly tongue in cheek but the pound is weaker than ever so just print the money if needs be or 'do a Greece' and say we're not paying!	shock/disgust	Humor	Opportunistic	Humor	Opportunistic	Humor
203370	3054804377	England Cricket Team Violated Covid Protocols. England have named an inexperienced 18-man replacement squad for their ODI series with Pakistan after three players and four staff members tested positive for Covid-19. #covid #England #cricket	Informative/Educational	Informative/Educational	Informative/Educational	Informative/Educational	Informative/Educational	Informative/Educational
106346	16580052	Nearly 900 #COVID19 patients in intensive care at moment in Italy - placing huge strain on health system &amp; frontline health workers. ‚ÄúOther countries will be in that situation very soon‚Äù - @DrMikeRyan of @WHO. In Iran shortage of ventilators and oxygen #coronavirus https://t.co/pKCRTuB61E	Informative/Educational	Informative/Educational	Fear based	Fear based	Fear based	Fear based
317540	793698366	@SandomClive The date is stated on the image. The source of the image is https://t.co/PhrDZNXgDH	Informative/Educational	Informative/Educational	Informative/Educational	Informative/Educational		Informative/Educational
847766	14626051	@SabenaMoylan @zuroph I think it‚Äôs perfectly reasonable for tens of thousands of race goers to be in close proximity with each other during a global pandemic and expect that they‚Äôre love of the craic and enormous stupidity would vaccinate them against what is only just a little bit of the flu anyways.	shock/disgust	shock/disgust	Humor	shock/disgust	Humor	shock/disgust
573881	33846900	COVID-19 Tribute Video - We are the world Various Artist / DOT https://t.co/TNK4092uXw via @YouTube	Informative/Educational	Informative/Educational	Advocacy	Personal stories		Opportunistic
738208	2549941298	@portsmouthtoday given the current situation regarding social distancing shouldn‚Äôt something be done about the refuse collectors having to travel in the same vehicle? It must be impossible for them to keep 2 metres apart.	Advocacy	Advocacy	Advocacy	Personal stories	Advocacy	Advocacy
798688	25095433	And breathe out... https://t.co/h0iPHidmEP	Informative/Educational	Informative/Educational	Informative/Educational	Informative/Educational		Informative/Educational

## Sheet: V3
final_id	author_id	text	SP	AV	AS	PM	HV
851761	2199733710	In light of #pandemic financial challenges for families, I considered the 10% property tax base increase on Waterford #households trying to recover from the pandemic morally wrong in 2020. Yesterday I voted against #LPT 10% increase &amp; my party again! https://t.co/Ob7n8gCRyn	Opportunistic	Opportunistic	Opportunistic	Opportunistic	Opportunistic
29628	20501971	Will there be a push to re-employ those who lost their jobs due to Covid-19 in the last 2 week's?	Advocacy	shock/disgust/Fear based	Advocacy	Personal stories/statements	Advocacy
20989	8.91e+17	Congresswoman Katie Porter secures free coronavirus testing for all Amer... https://t.co/BoYPR9wMSo	Informative/Educational	Opportunistic	Informative/Educational	Personal stories/statements	Informative/Educational
764370	4644475829	Another hugely impressive example of how we can learn and take heart from @GazaSkyGeeks #Translators_against_corona Harnessing Gazan #Freelancers in the #COVID19 Fight https://t.co/1DH0grPz2F via @TheMediaLine	Opportunistic	Opportunistic	Advocacy	Personal stories/statements	Opportunistic
800636	526248463	The Urgent Questions Scientists Are Asking About Coronavirus https://t.co/IUK396JgCm good opinion piece @ICGPnews @gpbuddy on emerging situation #coronavirus	Informative/Educational	Informative/Educational	Personal stories/statements	Informative/Educational	Informative/Educational
543721	133349457	@Independent Do you think he‚Äôs given himself type 2 diabetes with all his overeating, and he wants to find out if insulin will help under cover of coronavirus?	Personal stories/statements	shock/disgust/Fear based	Not enough info	Humor	Personal stories/statements
264421	26537356	COVID-19: Austria and Denmark to partner with Israel on vaccines and stop relying solely on 'too slow' EU https://t.co/eTxbeoRsoW	Informative/Educational	Informative/Educational	Informative/Educational	Informative/Educational	Informative/Educational
52023	2881013320	Updated message from @THTorguk #coronavirus #HIV https://t.co/oXEpO4dP3c	Informative/Educational	Not enough info	Informative/Educational	Personal stories/statements	Not enough info
844094	123296286	Latest graph (including today‚Äôs figures) from @higginsdavidw is worrying... #Covid_19 here creeping higher above the #Italy trajectory... *Does not reflect the 40,000 people now on the waiting list for a #coronavirus test in #Ireland. https://t.co/6yXchCf7AE	shock/disgust/Fear based	shock/disgust/Fear based	shock/disgust/Fear based	shock/disgust/Fear based	shock/disgust/Fear based
372793	344235313	Given the additional pressures the pandemic will cause with job losses etc the country desperately needs local government reform. The option of three unitary authorities for #Lancashire will delivery circa ¬£100m of savings and more flexible &amp; dynamic organisations.	Advocacy	Opportunistic	Advocacy	shock/disgust/Fear based	Opportunistic
298258	123213669	@ianstimson Oh man, good luck with it all. Hope you don‚Äôt feel poorly. Maybe Fin can give you some self isolation tips üòâ	Personal stories/statements	Personal stories/statements	Humor	Personal stories/statements	Personal stories/statements
328319	193621755	@brawday No masks, no social distancing, no credibility at all.	shock/disgust/Fear based	Personal stories/statements	shock/disgust/Fear based	shock/disgust/Fear based	shock/disgust/Fear based
842562	2572564177	Well I suppose this is one way to great mass social distancing. https://t.co/YNvxhX7rj1	Humor	Humor	Not enough info	Personal stories/statements	Personal stories/statements
361586	47573493	Furlough Fraud: HMRC targets property firms for investigation https://t.co/5434lLcjXM #crime #fraud #furlough #coronavirus #Covid_19 #Finance #economy #tax #HMRC	Informative/Educational	shock/disgust/Fear based	Informative/Educational	Informative/Educational	Opportunistic
342445	51449407	As old rival Singapore welcomes back travellers, Hong Kong‚Äôs isolation (21-day quarantine IN A HOTEL!!!) will get harder to swallow https://t.co/bmavzl9Tn2	shock/disgust/Fear based	shock/disgust/Fear based	Personal stories/statements	shock/disgust/Fear based	shock/disgust/Fear based
582267	50998627	Nice day for a good workout! üòçüòé #Repost @fat2fitat4t ‚Ä¢ ‚Ä¢ ‚Ä¢ ‚Ä¢ ‚Ä¢ ‚Ä¢ When you can't go out because of air-travel induced self-isolation, but the weather is absolutely brilliant and you have to workout, then this might‚Ä¶ https://t.co/sSyIDAc9Mk	Personal stories/statements	Personal stories/statements	Personal stories/statements	Opportunistic	Opportunistic
592090	83914181	@NorwichCityFC @NorwichCityFSC We might not have any football to watch yet but when we do we will be more than ready! üíõüíö‚öΩÔ∏è #ncfc #coronavirus #staysafe #stayingalert https://t.co/85P61Jw9mp	Personal stories/statements	Personal stories/statements	Personal stories/statements	Advocacy	Personal stories/statements
466014	28561363	@thewindblewblea We don't need any more lockdowns. The first was for a specific reason, to stop the health services being overwhelmed. With more capacity, and more understanding on treatments no need. Zero evidence lockdowns now will prevent more cases. Careful social distancing will do fine	Personal stories/statements	Personal stories/statements	Personal stories/statements	shock/disgust/Fear based	Personal stories/statements
64411	579156817	Crazy few weeks.. this boxing game is a rollercoaster! The emotion, passion and feeling, there‚Äôs just nothing quite like itü•ä. . Won my first Olympic Qualifier vs France. Tournament postponed until May because of coronavirus from today onwards. The Olympic Dream continuesüá¨üáß https://t.co/zyKg7hcaWQ	Personal stories/statements	Personal stories/statements	Personal stories/statements	Personal stories/statements	Personal stories/statements
566143	245532240	A programme to train thousands of contact-tracers to help control the spread of coronavirus has been described as shambolic and inadequate by recruits. It‚Äôs just one mess after another. Not good enough. https://t.co/UUh5y1pGwo	shock/disgust/Fear based	shock/disgust/Fear based	Personal stories/statements	shock/disgust/Fear based	shock/disgust/Fear based
196415	625812813	There will be no changes to our infection control procedures today. We celebrate our clients being COVID-19 free since the start of the pandemic: 0 cases! This is a testament to the professionalism of our staff and the speed and foresight of our management.	Personal stories/statements	Personal stories/statements	Personal stories/statements	Personal stories/statements	Informative/Educational
284470	3291309647	Almost all remaining legal coronavirus restrictions will end on March 21. Here's a quick guide to what will be changing from next week @pressjournal üëá https://t.co/HCpPT2ypfE	Informative/Educational	Informative/Educational	Informative/Educational	Informative/Educational	Informative/Educational
157021	263425576	üåüüí´üòéüí° How B2B companies can be proactive about managing paid media during COVID-19 https://t.co/Oqk6HEbrgG https://t.co/owoFQb8T1a	Informative/Educational	Informative/Educational	Informative/Educational	Opportunistic	Informative/Educational
528760	723742357	Outstanding Headteacher Ronnie Ross giving the update for the school regarding Covid-19 procedures #ValueSchoolValues https://t.co/JL87s4WcVX	Personal stories/statements	Personal stories/statements	Personal stories/statements	Personal stories/statements	Informative/Educational
630254	92335718	When you get a new box of makeup &amp; only leave the house to walk the dog üòÉ &amp; #SocialDistancing ! Kayleigh wasn‚Äôt impressed at my social distancing group photo, when she dropped off some essentials can you tell which alters are fronting? https://t.co/4DoMRS58yO	Personal stories/statements	Personal stories/statements	Personal stories/statements	Personal stories/statements	Personal stories/statements
304627	453906292	People with learning disabilities are six times more likely to die from COVID-19 than the general population. It is crucial that they are prioritised in the vaccination roll-out programme. Please join us in signing this petition üëâ https://t.co/wPUn7B7mNj https://t.co/KFPHT41yHl	Advocacy	Advocacy	Advocacy	Advocacy	Advocacy
324821	16680882	@PaulbernalUK @rantingkat This is true. Am reading Spike by Jeremy Farrar (director of Wellcome Trust and member of Sage) on the history of the pandemic to date and he is scathing about Johnson's myriad failings throughout.	Personal stories/statements	Personal stories/statements	shock/disgust/Fear based	Personal stories/statements	Personal stories/statements
90487	137385084	If both Trump and Pence gets coronavirus...Guess who is third in line for succession. #Pelosi	Humor	Humor	Opportunistic	Personal stories/statements	Personal stories/statements
603621	75360703	#covid19 #covid_19 #coronavirus @ Avenue, City of Kingston-upon-Hull https://t.co/LgXT5JOqRN	Not enough info	Not enough info	Not enough info	Not enough info	Not enough info
608624	457960166	Chelsea Hotel residents hold seances, tattoo themselves in coronavirus lockdown - New York Post https://t.co/JOOOueby8i https://t.co/TgFimsAMMM	Informative/Educational	Personal stories/statements	Informative/Educational	Personal stories/statements	Informative/Educational
585594	168537772	Once COVID-19 is all over, I think we should absolutely keep this format for #PMQs. Without all the bluster and shouting from the back benches (on both sides), the 1-on-1 format really exposes when someone is saying something of substance and when they‚Äôre not.	Personal stories/statements	Personal stories/statements	Personal stories/statements	Opportunistic	Personal stories/statements
171456	19291485	Coronavirus: All British travellers told 'the time to come home is now' by the Foreign Office https://t.co/jlvjMtL5Uo	Informative/Educational	Informative/Educational	Informative/Educational	Personal stories/statements	Informative/Educational
590422	21285932	@Mysturji @AntacsB @Keir_Starmer General strike? We're already basically on one. Take to the streets? And die of a pandemic?	shock/disgust/Fear based	Opportunistic	shock/disgust/Fear based	shock/disgust/Fear based	shock/disgust/Fear based
295673	69921786	@BallouxFrancois This covid pandemic (now an endemic) ends when we decide it ends. The huge cost to life and economy from draconian rules far outweigh any small benefits. Omicron has escaped three jabs if anybody thinks more lockdowns can stop it from spreading then I have a bridge to sell.	shock/disgust/Fear based	Personal stories/statements	shock/disgust/Fear based	shock/disgust/Fear based	shock/disgust/Fear based
58467	34487916	Today I phone up my local @NHSaaa hospital to enquire if I‚Äôve to turn up for my Venasection tomorrow, as the phone answered I heard a lady coughing, I asked if she was self isolating, I was told it wasn‚Äôt a continuous cough, she told me my appointment still stood #coronavirus üôÑ	Personal stories/statements	Personal stories/statements	shock/disgust/Fear based	shock/disgust/Fear based	Personal stories/statements
129228	787511155	@Iromg George Osborne tweets we need Cobra meets, public NHS daily briefings and more re coronavirus Only saying in code we need a PM who is seen and heard rather than perfecting his Invisible Man/Scarlet Pimpernel impressions. Needs shouting from the rooftops	shock/disgust/Fear based	shock/disgust/Fear based	shock/disgust/Fear based	Opportunistic	shock/disgust/Fear based
235341	2209889287	The situation in India is truly terrible, distressing and needs urgent action from those countries more privileged. This is a pandemic - by definition that means a global epidemic, which needs global action and cooperation https://t.co/DZfZodMyXt	shock/disgust/Fear based	Advocacy	Advocacy	shock/disgust/Fear based	shock/disgust/Fear based
205719	192397079	@RFiskEarlyYears Thks Becky, not quite the detail I want on young children missing but pretty fascinating. The trend of reducing no. of providers but stable no. of places seems untouched by pandemic. Extraordinary! And explains why gov holding their line on childcare funding ‚Äòcrisis‚Äô.	shock/disgust/Fear based	Personal stories/statements	shock/disgust/Fear based	Personal stories/statements	Opportunistic
859487	349883969	Passengers from high-risk countries face quarantine hotel bills of ‚Ç¨2,000 per adult and ‚Ç¨500 per child under new legislation https://t.co/fQf5Cmr2lz	Informative/Educational	Informative/Educational	Informative/Educational	Informative/Educational	Informative/Educational
494497	1.05e+18	This is brillant news to hear from are friends from oxford to approve a covid 19 vaccine. I can not wait till i get called to be vaccinated to protect myself from this virus Lets keep to the rules stay safe everyone https://t.co/EnAsNiVO6u	Personal stories/statements	Personal stories/statements	Personal stories/statements	Advocacy	Advocacy
512571	263076251	Not getting ahead of myself but I hope there‚Äôs no quarantine when I return from Madrid, Milan etc after our champ league group games next season. ü§£‚öí	Personal stories/statements	Personal stories/statements	Personal stories/statements	Personal stories/statements	Personal stories/statements
91637	1.13e+18	Fan-girled at @philbertpauken waiting for a train this afternoon. Only realised just now that we shook hands TWICE üò±üò±üò± Luckily, I had just washed my hands and they‚Äôd been in gloves right up until we met so (sanitised) fingers crossed it‚Äôs all ok #sorrypaul #Covid_19	Personal stories/statements	Personal stories/statements	Personal stories/statements	Personal stories/statements	Personal stories/statements
518847	15058637	A MUST read .....Covid-19: politicisation, ‚Äúcorruption,‚Äù and suppression of science https://t.co/yCf7KeV0fi	shock/disgust/Fear based	shock/disgust/Fear based	shock/disgust/Fear based	Opportunistic	Advocacy
750638	9.5e+17	Social distancing at its finest! üò°üò° @ASPolice just thought you should be aware! #StayHome #SocialDistance https://t.co/XjVpZfry9F	shock/disgust/Fear based	shock/disgust/Fear based	Informative/Educational	Advocacy	Personal stories/statements
11164	245548750	Bon Jovi's David Bryan Tests Positive for Coronavirus https://t.co/L8aYbPrMVO https://t.co/RNJjuIjk4z	Informative/Educational	Personal stories/statements	Informative/Educational	Informative/Educational	Informative/Educational
857668	4107743369	Really interesting read here from @skift @rafat Some salutary lessons that need to be taken on board here methinks.. BAU probably won‚Äôt cut it. https://t.co/LWZIGcllre	Personal stories/statements	Opportunistic	Personal stories/statements	Personal stories/statements	Personal stories/statements
511273	9.61e+17	Social distancing is not an excuse for ableism and inaccessibility. https://t.co/tTzsqVJMoF	Personal stories/statements	Personal stories/statements	Personal stories/statements	shock/disgust/Fear based	Advocacy
849880	324395078	LRT: Just kinda think that if your staff would rather stay on PUP than return to work then that says an awful lot about 1) What you pay them 2) The environment you've created for them to work in 3) How there's still a fucking pandemic	shock/disgust/Fear based	shock/disgust/Fear based	Personal stories/statements	shock/disgust/Fear based	shock/disgust/Fear based
755431	1.08e+18	Cat or parrot? Quarantine confusion. #londonlockdown #quarantineandchill #StayHome https://t.co/N3ufdSbOiK	Personal stories/statements	Humor	Personal stories/statements	Humor	Not enough info
80840	9.5e+17	People are panic buying due to lack of any confidence in a Prime Minister who distances himself from any crisis and a shambolic, rudderless government that spends more time attempting to cover up its failings than finding solutions. #coronavirus	shock/disgust/Fear based	shock/disgust/Fear based	shock/disgust/Fear based	shock/disgust/Fear based	shock/disgust/Fear based
422734	504975465	Has the pandemic been going on for so long	Not enough info	Not enough info	Personal stories/statements	Personal stories/statements	shock/disgust/Fear based
702217	9.47e+17	Thanks to Rcpsych COVID 19 E learning Webinar @DoSho on 9th April 2020 - I have downloaded the Dragon anywhere app on my IPhone/ IPad after trial #workingswiftlyfromhome @LPFTNHS	Personal stories/statements	Personal stories/statements	Informative/Educational	Informative/Educational	Opportunistic
378262	62809403	@NoleLondon Guess Ms Collins has just shown us all we need to know about herüòÑ #Dismissed #COVID_19	Not enough info	Personal stories/statements	shock/disgust/Fear based	Personal stories/statements	Not enough info
641732	3039004715	Absolutely ridiculous behaviour at any time but even more so during #Covid_19 ü§™ü•ä Not only risking their own life, but FAR MORE IMPORTANTLY those of any emergency services that would need to respond ‚û°Ô∏èalso inflicting further strain on our Great @NHSuk Staff. #StayHomeSaveLives https://t.co/qOjFGVKDmC	shock/disgust/Fear based	shock/disgust/Fear based	shock/disgust/Fear based	shock/disgust/Fear based	shock/disgust/Fear based
833272	35713571	@IrishTimes On #GoodFriday the news of this Muslim Imams recovery from #Coronavirus is food for my soul! Also because he is our Imam at my local Hussainya, a congregation of people who nourish my spirit and increase my faith. Understanding Islam is not hard. We are all People of The Book.‚òùüèº	Personal stories/statements	Personal stories/statements	Opportunistic	Personal stories/statements	Personal stories/statements
31344	9.67e+17	#GrowthHacking #Startups Guide in this Market: - Creating a #ReferralProgram - Start a #blog - Cold #Emailoutreach - Social Outreach for #Influencers #BusinessAsUsual #Covid_19 #DigitalMarketing #InfluencerMarketing #ContentMarketing https://t.co/h9bWhE2Tag	Opportunistic	Opportunistic	Opportunistic	Opportunistic	Opportunistic
220467	91157215	2021 the year of #EmployeeExperience @VodafoneBiz HR &amp; Leadership team have been phenomenal during the pandemic. https://t.co/RY20LeDtpL	Personal stories/statements	Opportunistic	Personal stories/statements	Opportunistic	Personal stories/statements
680809	8.05e+17	The key phrase here is ‚Äú&amp; we trust their figures.‚Äù I‚Äôm glad Matt Hancock has called out the elephant in the room. Removing quarantine requirements where safe is really important for many businesses, as well as our personal freedoms. https://t.co/clX9lRFyv4	Personal stories/statements	Personal stories/statements	Personal stories/statements	Personal stories/statements	Personal stories/statements
726257	3683330903	Key workers in Wales are now able to apply for additional childcare costs from 1st April 20 for 3 months Coronavirus Guidance published 6th April #coronavirus #Wales #childcare #keyworkers https://t.co/AQHmcBmvsC	Informative/Educational	Informative/Educational	Informative/Educational	Informative/Educational	Informative/Educational
304001	2929251975	Simple message, yet there are those still ignoring it. We must ALL do our bit. #StaySafe #ProtectTheNHS #CovidUK #StayHome #StayAtHome #coronavirus #NHS https://t.co/poxakk90Is	Advocacy	Personal stories/statements	Personal stories/statements	Advocacy	Advocacy
521913	2932718307	@Bigeyespotbelly @EveningStandard Every day we refuse to #PutSchoolsInTheLockdown, our future tax goes up. 600people died yesterday. More will die today. By allowing 9million kids to mix, without masks or distancing, with 1000 households a day before returning to their own, we elongate the pandemic. #CloseSchoolw	shock/disgust/Fear based	shock/disgust/Fear based	shock/disgust/Fear based	shock/disgust/Fear based	shock/disgust/Fear based
669347	9.49e+17	Please suppprt my friend @simonclarke2000 who is making Visors for front line staff &amp; key workers.1 hospital is west Mid,10 machines printing &amp; donations needed please. retweet! @NHSwestmid @SeemaMalhotra1 @CllrSteveCurran @NHSuk @BBCBreakfast @HounslowCCG https://t.co/99ylDeN2FH	Advocacy	Opportunistic	Advocacy	Personal stories/statements	Advocacy
186832	1.26e+18	"The Delta variant is pushing working moms to their breaking point. It's up to companies to make sure they don't burn out." #Covid_19 https://t.co/NtXi7Mnn5d	Advocacy	Advocacy	Informative/Educational	Personal stories/statements	Informative/Educational
804225	527181300	Celebrating my end of Self-isolation period with some improvised gluten free macaroni and, er, fussili and cheese. #norecipe #foodie #satisfied @ Dublin, Ireland https://t.co/xIQVz9OeoE	Personal stories/statements	Personal stories/statements	Personal stories/statements	Personal stories/statements	Opportunistic
401699	49620779	#Johnson getting his blow in first: ‚ÄúWe‚Äôre opening up the boozers for a 12-hour Independence Day lash up - a midsummer leaving hibernation blow out. But don‚Äôt over do it.‚Äù (If you get locked up or catch #coronavirus it‚Äôs nowt to do with me). #PubsReopening #DailyBriefing	Humor	Personal stories/statements	Humor	shock/disgust/Fear based	Personal stories/statements
824729	428246998	@mairiac31 @StephenNolan The whole point is social distancing regardless of age. Ppl in care/ nursing homes are not in control of that aspect of their lives but the message for everyone else is the same regardless of age. KEEP YOUR DISTANCE....	Advocacy	Advocacy	Informative/Educational	Advocacy	Advocacy
243591	2161115530	Previous modelling underestimated #SARSCOV2 cases in January 21 likely due to emergence of the new variant 2/ https://t.co/7biyC7MAc1	Informative/Educational	Informative/Educational	Informative/Educational	Informative/Educational	Informative/Educational
565521	65484104	@dino_grandoni @chriscmooney @brady_dennis @JohnMuyskens I wonder why this world can't continue to act as during this pandemic. For example "forcing" companies to allow staff to work from home instead of commuting to the office. That will help the environment under many aspects.	Personal stories/statements	Personal stories/statements	Personal stories/statements	Personal stories/statements	Opportunistic
182298	366448401	@GamingBabs NEW 4 colour Bic... Never seen this variant before, black and gunmetal grey üòÅüëçüèª https://t.co/OwCpMl7q71	Opportunistic	Opportunistic	Humor	Humor	Opportunistic
179494	332718371	Intelligent people STILL tell me '#masks don't work'. If they, others had bothered to find out how to wear masks correctly (not rocket science!) and wore them from outset of the #COVID19 pandemic, they just might have done themselves, others a significant favour? ü§¶üèª‚Äç‚ôÄÔ∏èüò∑ https://t.co/kddhSTQhQy	shock/disgust/Fear based	shock/disgust/Fear based	Personal stories/statements	shock/disgust/Fear based	shock/disgust/Fear based
426100	7.26e+17	BBC News - Coronavirus: 'Critical moment' as students return to university https://t.co/JSIHd0lhWo	Informative/Educational	Informative/Educational	Informative/Educational	Informative/Educational	Informative/Educational
143458	8.63e+17	Never could have imagined 2 years later, I‚Äôd be working as part of an INCREDIBLE team, with INCREDIBLE support during a global pandemic. So many ‚ÄúWOW‚Äù moments Continue to be blown away by all the support Thank you @CNOEngland for being such a servant hearted leader https://t.co/iflp1TzJLk	Personal stories/statements	Personal stories/statements	Personal stories/statements	Personal stories/statements	Personal stories/statements
614218	15046153	@JamesMacEachern @Auchinstarry @NeilMackay 2. d) Police Scotland would all have calmly acquiesced in this ossicle illegality? If you think that they all would then you‚Äôre a braver man than I. Remember, this all takes place within the context of a once in a century pandemic. I certainly won‚Äôt be condemning the FM unduly.	shock/disgust/Fear based	Personal stories/statements	shock/disgust/Fear based	Personal stories/statements	Personal stories/statements
504292	21678785	The UK becomes first country in the world to approve #Pfizer's coronavirus vaccine. It‚Äôs a momentous day for humanity, a spectacular achievement for science. #PMQs https://t.co/vubpLCvDTb	Informative/Educational	Informative/Educational	Informative/Educational	Advocacy	Informative/Educational
339624	25805906	What do Kenyans know about Covid-19 vaccines? https://t.co/X2v8j5SABg	Informative/Educational	Personal stories/statements	Not enough info	Not enough info	Informative/Educational
693831	81953312	Just heard the most ridiculous thing on the BBC Coronavirus: Your Questions Answered - ‚Äúyou can presume if you‚Äôre not dead you are alive‚Äù.	shock/disgust/Fear based	shock/disgust/Fear based	shock/disgust/Fear based	shock/disgust/Fear based	shock/disgust/Fear based
536416	1.07e+18	@SueWhitaker11 I hope he doesn't ü§®üò°. Would it really be a catastrophe though? Our economy is bad at the moment due to the pandemic so we just need to start from scratch, start as you mean to go on as the saying goes.	Personal stories/statements	Personal stories/statements	Personal stories/statements	Personal stories/statements	Personal stories/statements
330749	211877839	VACCINATIONS FOR 12 TO 15 YEAR OLDS: The COVID-19 vaccine has been offered to young people aged 12 to 15 years since 4 October. Read more about the COVID-19 vaccine for 12 to 15 year olds: https://t.co/EJ30wZEPSM	Informative/Educational	Informative/Educational	Informative/Educational	Informative/Educational	Informative/Educational
771546	1.12e+18	@BorisJohnson Apart from one I have seen highlighted in Chester could you please highlight any peaceful protests that have observed social distancing and not breached any of the current COVID regulations please @BorisJohnson?	shock/disgust/Fear based	shock/disgust/Fear based	Informative/Educational	Personal stories/statements	shock/disgust/Fear based
379314	52360514	Just been told @asda have increased their capacity from 250 to 550! No one in masks,no one social distancing,no one been counted in or out! @MENnewsdesk @AsdaServiceTeam #asda @MattHancock @LucyMPowell #manchester	shock/disgust/Fear based	shock/disgust/Fear based	shock/disgust/Fear based	Personal stories/statements	Informative/Educational
104089	21068048	Holy crap Tom Hanks and his wife test positive for #coronavirus	Informative/Educational	Personal stories/statements	shock/disgust/Fear based	shock/disgust/Fear based	Informative/Educational
714012	855158468	UK dire Covid situation seems due to errors, inertia and scientists too timid to speak up. Unforgivable are the deceptions of politicians, e.g. Hancock saying we downplayed testing because UK doesn‚Äôt have a large diagnostics industry | Reuters https://t.co/iMNAyeZ17h	shock/disgust/Fear based	shock/disgust/Fear based	shock/disgust/Fear based	shock/disgust/Fear based	shock/disgust/Fear based
161170	87662982	Flights are still packed! Crazy!!!! They should be seating passengers only on the window seat and on every other aisle! 1A 1F 3A 3F 5A 5F 7A 7F and so on! Believe me!!! How has no airline thought of this yet! #covid19 #coronavirus #airlinesafety #stopcovid19 #passengersafety	shock/disgust/Fear based	shock/disgust/Fear based	shock/disgust/Fear based	shock/disgust/Fear based	shock/disgust/Fear based
434800	7.53e+17	@Tich_TinyT @premnsikka Good luck with that. So #Windrush never happened? Lunatics, asylum, etc ... https://t.co/iWimH3JZd6	Not enough info	Not enough info	Humor	Not enough info	Opportunistic
494930	182295325	‚ÄúAnother glorious chapter in Britain‚Äôs collective effort to cream as much profit off the pandemic as possible‚Äù Thread ‚§µÔ∏è https://t.co/7zDFDvhztX	shock/disgust/Fear based	shock/disgust/Fear based	shock/disgust/Fear based	shock/disgust/Fear based	shock/disgust/Fear based
678558	72847136	ü§∑üèª‚Äç‚ôÄÔ∏èWtf? Just heard on @BBCr4today the US can cut your water üíß supply off for non-payment!! (Rightly illegal here and other European countries). 15 MILLION households in the US currently have no access to running water. In the middle of a viral pandemic. #mindblown #COVID19	shock/disgust/Fear based	shock/disgust/Fear based	shock/disgust/Fear based	shock/disgust/Fear based	Opportunistic
699783	220387693	@OnceAFarmer Coronavirus being an RNA virus is far less likely to mutate than an DNA virus or bacteria (Genomes flying around all over the shop). Your point is correct but I wonder how much scientists account for it.	Personal stories/statements	Personal stories/statements	Personal stories/statements	Personal stories/statements	Personal stories/statements
388570	102776532	‚ÄòEach person who has died in this pandemic is a loved person, a life gone too soon and a family torn apart.' Hold a public inquiry into the Government's handling of the Covid-19 pandemic #Covid19 - Sign the Petition! https://t.co/liQMhzyCG6	Advocacy	Advocacy	Advocacy	shock/disgust/Fear based	Advocacy
627336	621754793	Our children have set this up in support of all our carers, and a lasting memorial to mark the passing of all our citizens who fell to Covid-19.please give what you can. Thank you #ClapForOurCarers #COVID„Éº19 #NHSheroes #carers https://t.co/x9yhNToDed	Advocacy	Opportunistic	Advocacy	Personal stories/statements	Advocacy
193411	1.15e+18	@deb_cohen @chrischirp if your job is to accurately reflect scientific debate, perhaps you could be more respectful to dr pagel who has relentlessly offered much needed analysis and expertise throughout the pandemic in a timely and balanced way ‚Äî instead of dismissing the how, why + what of her tweets	Personal stories/statements	shock/disgust/Fear based	Personal stories/statements	shock/disgust/Fear based	shock/disgust/Fear based
533944	104777595	The yellowhammers were looking amazing this morning. They really love the old farm equipment perch. We may be on lockdown but it doesn't stop me from walking with my camera while out in the woods. #quarantine‚Ä¶ https://t.co/6hdAEPWDbf	Personal stories/statements	Opportunistic	Personal stories/statements	Personal stories/statements	Personal stories/statements
457583	2935965531	This tweet has not aged well ü§¶‚Äç‚ôÇÔ∏è #Christmas #COVID19 #BorisJohnson #coronavirus #Tier4 https://t.co/qmAY96A3cK	Not enough info	Not enough info	Humor	Not enough info	Not enough info
130974	574338269	Coronavirus: Britons returning from northern Italy told to self-isolate https://t.co/pkq5XK2DpZ https://t.co/DCW1DO0qjB	Informative/Educational	Informative/Educational	Informative/Educational	Informative/Educational	Informative/Educational
437656	1.09e+18	After terrorist assholes hit London Underground in 2005, 51 people died. The country came together: @UKLabour and @Conservatives. In #Brexit Britain, 57% of Conservatives call 60,000 dead from COVID-19 "acceptable losses?" What happened to you, Britain?	shock/disgust/Fear based	shock/disgust/Fear based	shock/disgust/Fear based	shock/disgust/Fear based	shock/disgust/Fear based
514966	22941987	This major study shows face masks have no benefit FOR THE WEARER. Eastern Europe has justified face masks specifically with the idea they benefit the wearer. There is a huge PR issue here. https://t.co/RwPMCwwvo9 via @spectator	Personal stories/statements	Personal stories/statements	Personal stories/statements	shock/disgust/Fear based	shock/disgust/Fear based
146472	9660312	Infortunately the US administration is still in denial, this doesn‚Äôt bode well for the future as the country now has the largest number of reported cases worldwide. #covid_19 https://t.co/YdY4jkXLfa	Informative/Educational	Informative/Educational	Personal stories/statements	Personal stories/statements	shock/disgust/Fear based
724039	9.51e+17	Time to ditch the guilt complex and give ourselves a break? #perspective https://t.co/fZu2cBVInD	Personal stories/statements	Opportunistic	Personal stories/statements	Personal stories/statements	Opportunistic
333539	19869623	Ah, bless. A simpleton. Unfortunately, there are still quite a few morons like Melinda out there who simply believe we can just "go back" to life as it was before Covid-19. Don't be like Melinda. ü•¥ https://t.co/NIEIRUiG78	shock/disgust/Fear based	shock/disgust/Fear based	Humor	shock/disgust/Fear based	Humor
107558	19837212	For the best info on #coronavirus listeb to The Joe Rogan Experience] #1439 - Michael Osterholm #theJoeRoganExperience https://t.co/0J6bnRxU0V via @PodcastAddict https://t.co/NM9gWi0Fmh	Opportunistic	Opportunistic	Opportunistic	Informative/Educational	Personal stories/statements
624062	1.15e+18	Ethnic minority deaths and Covid -19. https://t.co/pP3D2zzopz	Informative/Educational	Informative/Educational	Not enough info	Personal stories/statements	Informative/Educational
21319	367829050	Help Canterbury Food Bank during Coronavirus https://t.co/EA1hIUhio0	Advocacy	Opportunistic	Advocacy	Advocacy	Advocacy
192718	8.49e+17	Make Change! The message is loud and clear that after the pandemic things have to be different. Read about our new initiative below üëáüèª https://t.co/W2OFEnB3vR	Opportunistic	Opportunistic	Informative/Educational	Personal stories/statements	Advocacy
420427	23446239	THE 11AM GIRLS do THE NOLANS - GOTTA PULL MYSELF TOGETHER! #SHOULDADONE #CORONAVIRUS #LOCKDOWN #ZOOM #FRIENDS #STAYSAFE #DONTBREAKTHERULESYOUTWATS #ISAIDIT @HelenDaniels25 @Naomi_Wilkinson @MrDavidMassey @Lucy_Benjamin @ladyofthehouse @LindaNolan_ https://t.co/fdUoY8QHUB	Opportunistic	Opportunistic	Opportunistic	Personal stories/statements	Not enough info
849826	632729296	Reminder of today‚Äôs @CitySeandun Junior A Championship v @DelanysCork No ticket required , pay ‚Ç¨5 at the gate . Please adhere to social distancing guidelines and be respectful when parking around the area . #Dazzlersab√∫üü°üü¢ https://t.co/UVJmXMdmlL	Informative/Educational	Informative/Educational	Informative/Educational	Advocacy	Informative/Educational
462218	2847934421	Not providing free meals in a pandemic for underprivileged/disadvantaged children is one of the finer examples you'll get of All Lives Matter.	shock/disgust/Fear based	Opportunistic	shock/disgust/Fear based	shock/disgust/Fear based	shock/disgust/Fear based
312802	20423769	@eddwilson They‚Äôve actually had papers that have predicted how the pandemic would play out... #Leaden is absolutely out of her depth and it shows. #PanglossianTories	shock/disgust/Fear based	Personal stories/statements	shock/disgust/Fear based	shock/disgust/Fear based	shock/disgust/Fear based
560483	72860286	Are you constantly cleaning? I think we‚Äôve all become super cleaners in our bid to kill off this pandemic. What if you could clean AND disinfect your home &amp; workplace with just a spray made from salt &amp; water that‚Ä¶ https://t.co/uWCVBIcX0E	Personal stories/statements	Opportunistic	Personal stories/statements	Opportunistic	Opportunistic
23521	44337193	Where are all the billionaires who were trying to save Notre Dame. Buy some ventilators for NHS now! Do your bit! Things have started to get ugly! #CoronavirusPandemic #coronavirusuk https://t.co/hllLu3NnfF	Advocacy	Opportunistic	shock/disgust/Fear based	shock/disgust/Fear based	Advocacy
567625	19441495	@ProfKarolSikora What number of coronavirus deaths could be the government benchmark for lifting lockdown ?	Personal stories/statements	Personal stories/statements	Personal stories/statements	shock/disgust/Fear based	Personal stories/statements
136838	333602152	Dr. Muhammad Usman ! A #Pakistani üáµüá∞ #doctor currently in #china volunteered himself for the treatment of victims of #coronavirus becoming the first foreigner doctor to do so. May ALLAH keep him safe Well done Dr Usman nation proud of you. Stay blessed and safe @HamidMirPAK https://t.co/kPj6gaf8YA	Personal stories/statements	Personal stories/statements	Personal stories/statements	Personal stories/statements	Personal stories/statements
270115	22298328	The UK has been more deeply afflicted than other countries, as it deals with the crisis that COVID-19 has brought. Getting the rate of infection down has been undermined repeatedly by the government ignoring science. Even when COVID is gone, we face the BREXIT virus, Richard T. https://t.co/8MVMTsZ2HA	shock/disgust/Fear based	Informative/Educational	Personal stories/statements	Personal stories/statements	shock/disgust/Fear based
27577	1.09e+18	#London start-up to send 2,000 letters to boost morale during pandemic https://t.co/RAnJwZijeA	Opportunistic	Opportunistic	Personal stories/statements	Opportunistic	Informative/Educational
352449	189588870	Why hasn‚Äôt there been one really long season of The Circle since social distancing became a thing?? The only TV that makes sense right now üôÉ	Personal stories/statements	Personal stories/statements	Personal stories/statements	Personal stories/statements	Personal stories/statements
274082	1861791566	@Angela_Monaghan I agree too, very much but I‚Äôm still worried about the fact that ambulances services don‚Äôt have the ability when driven by on the day demand which might well rise at the end of the pandemic .	Personal stories/statements	Personal stories/statements	Personal stories/statements	shock/disgust/Fear based	shock/disgust/Fear based
526615	701810485	NEWS | 29 new cases of COVID-19 recorded in Herefordshire. // üëâhttps://t.co/cvEyQTHDHC https://t.co/GbenWLPlD8	Informative/Educational	Informative/Educational	Informative/Educational	Informative/Educational	Informative/Educational
713384	2923788665	@michellmybell1 @htownsmitty @DawnRLFreeman @Lalanamour @ThinkyTexan @imkimaaron @zalphaprime @TertiusIII @Friendof_Darwin @Canna420Uk @geraldpayne25 @JustSayingWhat1 @2Cents69 @Denbar64 @flerfsareidiots @Janetb172 @th1rt3en_TM @Mwforhr @commonsensejan @donholtmac @nico_manocchio @malo_j @kanova @robster16a @AnthonyT2_Mufc @LeannEAF @PaulDubuisson @surgerysleeper @HaircutSpock @JohnJotink @MBashw…	shock/disgust/Fear based	shock/disgust/Fear based	Personal stories/statements	shock/disgust/Fear based	Personal stories/statements
675903	189982991	NHS staff asked to treat coronavirus patients without gowns https://t.co/cDBmYPADP7	Informative/Educational	Informative/Educational	Informative/Educational	Personal stories/statements	Informative/Educational
412403	2869686051	Twitter world, wish me luck tomorrow morning (English time 10.00 onwards, 4 th job interview, been so close, I need this one!!‚ù§Ô∏è #COVID__19 #MaskUp #Teacher #art	Personal stories/statements	Personal stories/statements	Personal stories/statements	Personal stories/statements	Opportunistic
759681	9.49e+17	Something interesting I saw @bartonwillmore share on @LinkedIn earlier today - @dezeen have compiled a list of some really good architecture and design documentaries to watch as we continue self-isolating üì∫ üëçüèª https://t.co/FEkeQekJoU	Personal stories/statements	Opportunistic	Informative/Educational	Opportunistic	Opportunistic
307512	9192272	Records show fervent Trump fans fueled US Capitol takeover https://t.co/RU95xwSdW8	Informative/Educational	Opportunistic	Informative/Educational	Opportunistic	Opportunistic
581184	20871653	@stoopo @celtickiwicate @GMB WHO say 1m: https://t.co/vpT4FOnQO7 2m is obviously vastly superior. I predict UK will drop to 4 feet by 1 June (1.2 m). #Covid19UK	shock/disgust/Fear based	Opportunistic	shock/disgust/Fear based	Personal stories/statements	Humor
584272	193459739	Three-day-old baby dies after mum tests positive for coronavirus https://t.co/b271qYrWC0	shock/disgust/Fear based	shock/disgust/Fear based	Informative/Educational	Personal stories/statements	Informative/Educational
287665	336499331	Busy roads around Torquay this evening. Pandemic.... what pandemic?	shock/disgust/Fear based	shock/disgust/Fear based	shock/disgust/Fear based	shock/disgust/Fear based	Humor
503552	92334349	Today we are in Matt Hancock‚Äôs hometown, educating on the dangerous abortion pills-by-post he approved of under the Coronavirus bill. Just setting up the display at a busy roundabout in Bury St Edmunds, lots of passing cars. #HancocksHealthcare https://t.co/FqejuDw9G8	Opportunistic	Personal stories/statements	Opportunistic	Personal stories/statements	Opportunistic
640179	2846991520	Coronavirus: Captain Tom Moore gets Royal Mail birthday postmark https://t.co/ZnjAnXbs0J	Informative/Educational	Personal stories/statements	Informative/Educational	Informative/Educational	Informative/Educational
413057	133349457	@MrsAitchBee I really thought I could make the most of this last year and visit France.... now the pandemic means I can‚Äôt go anywhere till next year at the earliest, when Kent will be closed and our extremist Govt will be putting up barriers to that sort of easy movement.	Personal stories/statements	Personal stories/statements	shock/disgust/Fear based	shock/disgust/Fear based	shock/disgust/Fear based
339368	1.28e+18	@TTRadio2021 @libbyisaac A slight tangent - three EY settings I have visited recently said their phonics teaching is behind previous years as YR develop early learning behaviours including attention, which are lower from the pandemic. Is this more widespread?	Personal stories/statements	Personal stories/statements	Personal stories/statements	Personal stories/statements	Personal stories/statements
211983	7.56e+17	She‚Äôs literally a key worker in a national pandemic you absolute morons https://t.co/JNxABZQDUB	shock/disgust/Fear based	shock/disgust/Fear based	shock/disgust/Fear based	shock/disgust/Fear based	shock/disgust/Fear based
629617	139946168	TONIGHT üéâ Last chance to register for our first FREE PRCA Health &amp; Crisis VIRTUAL event: Communicating in a COVID-19 world: the good, the trending &amp; the unprecedented. I‚Äôll be chatting with our stellar speakers from @Google &amp; @EdelmanUK üëâüèæ Link here: https://t.co/63oyywVgLH https://t.co/jQZUjx0gUX	Opportunistic	Opportunistic	Informative/Educational	Informative/Educational	Opportunistic
278503	463905486	Okay so when the Coronavirus pandemic officially ends in 2069, I'll be taking a flight to Japan to check out "Super Nintendo Land" at Universal Studios Japan. The designers seem to have really outdone themselves. The fact that there is a "Mario Kart" ride makes my life complete.	Personal stories/statements	Opportunistic	Humor	Personal stories/statements	Humor
761861	480763082	Saw an article a few months ago about scrapping ‚Äòhope you are well‚Äô email introductions... never has the common greeting been more relevant! #homeworking #coronavirus	Personal stories/statements	Personal stories/statements	Personal stories/statements	Personal stories/statements	Personal stories/statements
156788	335157358	Why surgeons (and all other theatre staff) are in acute and potentially lethal danger as well.... https://t.co/94iSAMTMPg	Informative/Educational	shock/disgust/Fear based	Informative/Educational	shock/disgust/Fear based	Informative/Educational
706516	560380886	Can we just be grateful this pandemic didn‚Äôt happen last year just before End Game came out???	Personal stories/statements	Personal stories/statements	Humor	Personal stories/statements	Personal stories/statements
615908	479014069	Anybody else confused about today‚Äôs briefing that stated that testing capacity was now at 108,000 a day when apparently there were 122,000 tests done just 4 days ago. Are we losing capacity each day now, or was last Thursday‚Äôs number not wholly true? #coronavirus	shock/disgust/Fear based	shock/disgust/Fear based	shock/disgust/Fear based	Personal stories/statements	Informative/Educational
820888	34390228	Ice cream van running around Stamullen. Not sure if that‚Äôs a great idea in a pandemic	shock/disgust/Fear based	Personal stories/statements	Personal stories/statements	Personal stories/statements	Personal stories/statements
706164	2401258338	‚ÄòWhen will my father wake from his coronavirus delirium‚Äô by his son Merlin Hanbury-Tenison https://t.co/0kyntW9y53	Personal stories/statements	Personal stories/statements	Not enough info	Personal stories/statements	Personal stories/statements
690791	8.55e+17	Especially during the #COVID19 pandemic- hospital and care home populations are the most vulnerable and need the most protection https://t.co/8jI6MWJ8ie	Informative/Educational	Advocacy	Informative/Educational	Advocacy	Informative/Educational
451297	711165258	Many of us have struggled with our sleep since spring . Yet sleep , nutrition &amp; exercise is very much part of our wellbeing at all times . During a pandemic- even more so . #bekindtoyourself #COVID19 https://t.co/jKschBuAqC	Personal stories/statements	Opportunistic	Personal stories/statements	Advocacy	Informative/Educational
835430	139775678	Quarantine Drawing ‚Ä¢ Playing around with forms and planning some larger drawings ‚Ä¢ #artist #silkscreen #print #printmaking #colour #form #art #arte #artoftheday #paint #abstractart #abstractpainting #sculpturey‚Ä¶ https://t.co/4fBLkZsX9P	Personal stories/statements	Opportunistic	Opportunistic	Personal stories/statements	Opportunistic
467940	51822933	@RonaldK96063968 Whilst I‚Äôm no fan of the Daily Mail, I believe that alcohol is the elephant in the room for this whole pandemic in the UK. Far too many allowances have been made to keep the alcohol flowing rather than to save lives.	shock/disgust/Fear based	shock/disgust/Fear based	Personal stories/statements	shock/disgust/Fear based	Opportunistic
249961	42701972	Exceptionally grateful today to receive my COVID-19 vaccination. Many thanks to all involved in making things go so smoothly. #COVIDVaccination #VaccinesWork #COVID19 https://t.co/ZJayGXNKp4	Personal stories/statements	Personal stories/statements	Personal stories/statements	Advocacy	Personal stories/statements
362856	392678207	@JessicaEllen712 @leemountste The student was in his 20s, I see them in the supermarkets every week, no masks or social distancing, last night they held a party that went on until 3am, no thought for their neighbours &amp; no concerns about contracting COVID19, I call them "The Immune ones" god save us from them!	shock/disgust/Fear based	shock/disgust/Fear based	shock/disgust/Fear based	shock/disgust/Fear based	shock/disgust/Fear based
581000	31091823	Very sad day announcing the postponement of @RacingLeagueUK but it cannot be this year due to covid-19. Made ever more relevant by the announcement of falling prize money. #horseracing #racing	Informative/Educational	Opportunistic	Informative/Educational	Personal stories/statements	Informative/Educational
459757	20820730	@Hepworthclare Did you hear the guy who thought that Coronavirus gave him the right to tell people over the age of 65 their lives were worth less than younger people!? He was over 70, himself. This is how Tories win elections, isn't it?	shock/disgust/Fear based	shock/disgust/Fear based	shock/disgust/Fear based	Personal stories/statements	shock/disgust/Fear based
397275	2749557097	Really enjoying the #CIJSummer session on COVID-19: A Data Story with @jburnmurdoch, @PorcelinaD, &amp; @HelenaBengtsson, which has been interesting to see how they've covered COVID-19 using data journalism to bring these stories to life. Wonderful session from @cijournalism!	Personal stories/statements	Personal stories/statements	Personal stories/statements	Personal stories/statements	Informative/Educational
360002	81846722	@dmarkwiv If we lose chain cinemas, then I want to go live on Mars and not be a part of planet Earth anymore. Movies are supposed to be big screen experiences. Cinema is too important to be lost to a pandemic.	Personal stories/statements	Personal stories/statements	Advocacy	shock/disgust/Fear based	Personal stories/statements
98889	263608894	BBC News - Coronavirus: Should I self-isolate and how do I do it? https://t.co/g1ZzQS9C7K	Informative/Educational	Informative/Educational	Informative/Educational	Informative/Educational	Informative/Educational
766897	2706613260	Thanks very much for mentioning (and signing) my petition @Laura__England ü§ó and thanks for calling me ‚Äòyoung‚Äô @ElliePhillipsUK that cheered me up üòú cheers @FmQuarantine üìª If you want to help us @ForgottenPAYE folks you can sign &amp; share the petition ü§ó- https://t.co/9ItYeqvI4F https://t.co/LVMcYY2lAo	Advocacy	Opportunistic	Advocacy	Personal stories/statements	Opportunistic
238324	168470694	#LizziesLockdown3 Day 110: Happy Earth Day! Take some time to appreciate this incredible planet! üåç #Lockdown3 #coronavirus #earthday2021 @ Stanley Park, Blackpool https://t.co/uWa6ErcVUj	Personal stories/statements	Opportunistic	Advocacy	Personal stories/statements	Opportunistic
429727	2218488435	Just got back from my bike ride - the beauty of the world is what keeps me sane in these mad #coronavirus times @noordinarypark #Stratford #HackneyMarshes https://t.co/sCCRVZWvwa	Personal stories/statements	Personal stories/statements	Personal stories/statements	Personal stories/statements	Personal stories/statements
222359	98360137	Sky News: COVID-19: US President Joe Biden calls for deeper probe into origins of virus - and 'specific questions' to be asked of China - https://t.co/NhAh2KsbMp	Informative/Educational	Informative/Educational	Informative/Educational	Informative/Educational	Informative/Educational
615092	156668129	If they drop social distancing to 1m then they drop social distancing altogether.	Personal stories/statements	Personal stories/statements	Personal stories/statements	Personal stories/statements	shock/disgust/Fear based
221868	2181191946	Always great to hear from @GabrielleAlphon and @BradGudger @NHSEngland youth expert advisors talking eloquently about how under 25s have been adversely affected during the pandemic including MH issues/loneliness/lack of education. Young people can be part of the solution!	Personal stories/statements	Advocacy	Personal stories/statements	Advocacy	Personal stories/statements
458431	7.75e+17	#mentalhealthawareness #mbcounsellingüôè‚ù§Ô∏è #mentalhealthawareness #mbc-relationships.co.uk #lyllylibüìòselfhelpbook #meditationüôèüßò #shorehamcounsellors #resilence #change #coronav√≠rusüò∑ #bekind #selfloveüíöüôè @ Shoreham-by-Sea https://t.co/nFd2B4iQ30	Advocacy	Advocacy	Opportunistic	Advocacy	Not enough info
816727	421919038	However, what has become clear over the past day or so, and following a committee meeting tonight, is that we, as a club, will need a period of time to devise our COVID-19 policy, carry out the necessary FAI risk assessments, deliver our COVID-19 education programme to our	Personal stories/statements	Personal stories/statements	Personal stories/statements	Personal stories/statements	Informative/Educational
505289	787511155	@peterjukes Boris Johnson and The Curse of English Exceptionalism. The headline and chapter theme of a book I co-authored much earlier in the pandemic crisis. https://t.co/964J9ITxFC	Opportunistic	Opportunistic	Opportunistic	Opportunistic	Opportunistic
186056	2623729635	https://t.co/sepJ0gCJ8R: Coronavirus: 1,903 new cases confirmed in Ireland. https://t.co/bnkegzyFU2	Informative/Educational	Informative/Educational	Informative/Educational	Informative/Educational	Informative/Educational
71563	14052215	Love doesn‚Äôt stop ‚ù§Ô∏è #coronavirus https://t.co/qXaV1N1yZ9	Not enough info	Personal stories/statements	Not enough info	Personal stories/statements	Opportunistic
254547	1001987942	Safety is our main priority at HF and not just in relation to COVID-19, which is why we are honoured to be 1 of only 4 Manchester hotels with accreditation from Maiden Voyage. @maiden_voyage places traveller saftey as top priority with key focus being female traveller saftey. https://t.co/qlA2LW7KnH	Opportunistic	Opportunistic	Opportunistic	Personal stories/statements	Opportunistic
409947	8463142	Coronavirus Daily Update: As at 19 Sep 2020, in the Isle of Man there have been 339 confirmed cases. #coronavirus #iom #coronaupdate https://t.co/WNfsczfk7J	Informative/Educational	Informative/Educational	Informative/Educational	Informative/Educational	Informative/Educational
493	214808264	@DailyMirror Now that's my kinda self isolation... Party in Pattaya!!	Personal stories/statements	Personal stories/statements	shock/disgust/Fear based	Personal stories/statements	shock/disgust/Fear based
436039	141144412	‚Äú‚Ä¶ the government was restrictive [‚Ä¶]. Had the diagnostic criteria for Covid-19 been widened earlier [‚Ä¶], it is likely that earlier imported infections would have been detected, which could have led to an earlier lockdown and lower deaths.‚Äù https://t.co/U5Sv9AG31B	shock/disgust/Fear based	Personal stories/statements	Personal stories/statements	shock/disgust/Fear based	Personal stories/statements
687101	321881737	Me - and I suspect @sital_mufc thesoundtherapist @vatani85 @HildaWFCHugs @TeresaMachan nyrealestategal - on wanderlust Wednesday during the time of Covid-19 ‚úàÔ∏è üó∫ üåç #wanderlust #passportready #wanderlustwednesday‚Ä¶ https://t.co/TfMIFbHaXy	Personal stories/statements	Personal stories/statements	Not enough info	Not enough info	Opportunistic
654206	255591304	BBC News - Coronavirus: How will the developing world cope? In UK we have lockdown with the amazing #NHS. Around the world many have only prayers and hope...,. https://t.co/F25ho3zfXF	Informative/Educational	Informative/Educational	Personal stories/statements	shock/disgust/Fear based	Informative/Educational
156591	14350181	Think the cops should go to Borchester to enforce social distancing. #Archers	Personal stories/statements	Personal stories/statements	Personal stories/statements	Advocacy	Personal stories/statements
444362	1548381301	It's an invasion and it's an outright mess what is this costing the people e of this country, we are in a coronavirus pandemic, struggling with a housing shortage, hospitals schooling, poverty in this country, this new invasion means expensive interpreters, lawyers, police üö® https://t.co/78HFcEOWdF	shock/disgust/Fear based	Personal stories/statements	shock/disgust/Fear based	shock/disgust/Fear based	Opportunistic
728626	625862614	We are going to see large companies fall and startups rise in the following year or so due to COVID-19. It‚Äôs an interesting space tbh. https://t.co/5lxGj8xwL5	Personal stories/statements	Personal stories/statements	Personal stories/statements	Personal stories/statements	Personal stories/statements
179063	7.11e+17	Don‚Äôt tell me it was unforeseen, pandemic was identified as biggest threat to national security years ago, we were warned in 2016 that we weren‚Äôt ready and Johnson had chance to close borders to stop spread. This is on the #ToryScum every day of the week!	shock/disgust/Fear based	shock/disgust/Fear based	shock/disgust/Fear based	shock/disgust/Fear based	shock/disgust/Fear based
350297	3022243617	Really worth a watch this report. Comparing two hospital patients response to Covid 19. 1 had the vaccine the other didn‚Äôt. https://t.co/Bj3k6fLt2H	Informative/Educational	Personal stories/statements	Personal stories/statements	Informative/Educational	Informative/Educational
589181	7.65e+17	Low-paid workers more likely to die from Covid-19 than higher earners https://t.co/BPB2kGBLsG	shock/disgust/Fear based	Informative/Educational	Personal stories/statements	Personal stories/statements	Informative/Educational
585223	382398946	I see @Jacob_Rees_Mogg has no grip on reality still, and would prefer to infect parliament with Covid-19. What other Edwardian illness would you like to share with your compatriots, colleagues and workers in the house? And will you pay the damages? https://t.co/on7r1v7NyG	shock/disgust/Fear based	Personal stories/statements	shock/disgust/Fear based	shock/disgust/Fear based	shock/disgust/Fear based
186742	525989308	Veteran actress Durdana Butt passed away last night in Karachi. She had been on the ventilator for eight days after contracting Covid-19. May his soul rest in peace. #DurdanaButt #RIP #Karachi #Pakistan https://t.co/7TqZDrmmY2	Personal stories/statements	Personal stories/statements	Personal stories/statements	Personal stories/statements	Informative/Educational
565544	19643984	Huge thank you to our Research Teams across @HywelDdaHB in supporting all the Covid-19 trials and research studies! #ICTD2020 https://t.co/Rj0YDrzjF2	Personal stories/statements	Personal stories/statements	Personal stories/statements	Personal stories/statements	Informative/Educational
103098	86154250	Isn't it ironic.....I dropped a roll of toilet paper down the loo this morning #COVID19 #coronavirusuk #CoronaVirusUpdate #coronavirus that's a fiver waisted.	Humor	Humor	Personal stories/statements	Humor	shock/disgust/Fear based
16197	7.21e+17	#MarathonRunners @Susie__Chan @PariShingi @LEWIS_C @CwC_UK @Nell_McAndrew @Raworthontherun @louiseminchin @liz_fell @claireeverett1 @SharlandSam08 Ps RT #Covid_19 https://t.co/w1i9eNgTxs	Not enough info	Not enough info	Opportunistic	Not enough info	Not enough info
618661	19499369	Last night‚Äôs lockdown viewing. Never seen it before, but it was most cheering - the perfectly adorable antidote to the quarantine blues I needed! üëåüèΩ‚ùÑÔ∏è‚òÉÔ∏è üáØüá≤üíô ***** #movie #movienight #stayhome #stayhealthy #film‚Ä¶ https://t.co/Lw7YehImTl	Personal stories/statements	Personal stories/statements	Personal stories/statements	Personal stories/statements	Personal stories/statements
651568	459338513	Potential COVID 19 breakthrough? Watching President Trump on "Injecting" Disinfectants @CSPAN https://t.co/dilUA6ldZx	shock/disgust/Fear based	shock/disgust/Fear based	Humor	Humor	Personal stories/statements
69567	293186823	The government says we need to exercise social distancing, stay indoors as much as possible and behave like other people might be carrying a disease like this is all new, but I‚Äôve been doing it since about 2002 #introvert #hermit	Humor	Personal stories/statements	Humor	Humor	Opportunistic
233549	9.78e+17	Esports &amp; Sports Media, name a better duoüëè Through collaboration of these two degrees, our sports media students have had the opportunity to broadcast/film our esports tournaments, while sporting events have been cancelled due to the COVID-19 pandemic! @chiuni #chiuni https://t.co/HLOowrV1te	Opportunistic	Opportunistic	Informative/Educational	Personal stories/statements	Informative/Educational
81396	109522354	On @SkyNews #Breakfast: govt pledges more ICU beds &amp; ventilators, scientists criticise govt approach, supermarkets call for end to panic buying, airlines want bailout, Trump tests -ve &amp; adds UK to US travel ban. #Covid19 #Coronavirus latest with @skystephen @alisoncomyn https://t.co/ospRboPDVf	Informative/Educational	Informative/Educational	Informative/Educational	Informative/Educational	Informative/Educational
296572	188502718	Priti Patel to respond to every question with "we are in the middle of a global pandemic" blah blah and not answer any part of what is asked.	shock/disgust/Fear based	Personal stories/statements	Personal stories/statements	shock/disgust/Fear based	shock/disgust/Fear based
208066	30439856	@BinitaKane Something tells me that the Australian PM's office didn't do wine time Fridays during the pandemic.	Personal stories/statements	shock/disgust/Fear based	Personal stories/statements	Humor	shock/disgust/Fear based
649750	20636376	We paused (for 10 secs) our social distancing so as a team we could show our appreciation to our Meghan who with @DefineArchitec1 who have made us reusable visors! Massive Thankyouüôåüèª from CBU @GMMH_NHS #alltogether https://t.co/7UOHzrHFaO	Personal stories/statements	Personal stories/statements	Personal stories/statements	Personal stories/statements	Personal stories/statements
792641	236787567	Isaac has resorted to cleaning the presses for funüòÖ #coronapocolypse #coronavirus #week1 https://t.co/xdAIXwFGFl	Humor	Personal stories/statements	shock/disgust/Fear based	Personal stories/statements	Personal stories/statements
817036	3044409866	'Come in, we are OPEN' üîì Galway is officially #BackInBusiness A collective happy dance is in order today as we see a number of local businesses in Galway reopening as part of Phase 2+ of the Government's COVID-19‚Ä¶ https://t.co/s3g9nvLbvF	Advocacy	Informative/Educational	Advocacy	Personal stories/statements	Informative/Educational
537948	8.77e+17	When it‚Äôs been one of those day‚Äôs and your friend makes you these! #gp #NHSheroes #Covid_19 https://t.co/aqCkI86tNY	Personal stories/statements	Personal stories/statements	Personal stories/statements	Personal stories/statements	Personal stories/statements
856685	2969905138	This is maddening ü§¨ü§¨ü§¨!!! Every countries tourists should be made to quarantine! #Hotelquarantine #COVID19ireland https://t.co/388dXo4BSH	shock/disgust/Fear based	shock/disgust/Fear based	shock/disgust/Fear based	shock/disgust/Fear based	shock/disgust/Fear based
84674	565448674	Important Coronavirus update from St Mark‚Äôs: https://t.co/otkU0bCM5h	Informative/Educational	Personal stories/statements	Informative/Educational	Informative/Educational	Informative/Educational
457131	701149256	@paultinay @CarolusXII2 @korahawhare I hate them too, and they have completely fucked up the pandemic response. Corrupt, inept and indecisive. They are libertarians, liberty over life is their mantra. Profit Over life the back up.	shock/disgust/Fear based	shock/disgust/Fear based	shock/disgust/Fear based	shock/disgust/Fear based	shock/disgust/Fear based
489505	52452117	@jonharr64264157 @iantighe @peterfrankopan The government themselves said all along that the planned five-day Christmas was going create a new spike in cases yet until yesterday they were insisting on doing it in spite of the obvious disagreement of their advisers. New variant or not, that‚Äôs awful, cowardly handling.	shock/disgust/Fear based	Personal stories/statements	shock/disgust/Fear based	shock/disgust/Fear based	shock/disgust/Fear based
457075	2209889287	@benjamingardner @GrowlerTheBear @DavidPaisley Once this pandemic is over and I have the time I might invest in it again	Personal stories/statements	Personal stories/statements	Personal stories/statements	Personal stories/statements	Personal stories/statements
707139	8.57e+17	@MissALGiraffe I use mine when people can‚Äôt observe proper social distancing üòÜ	Personal stories/statements	Personal stories/statements	Personal stories/statements	Personal stories/statements	Not enough info
37484	2215373648	This is a shared issue for everyone in work (&amp; not forgetting all who rely on benefits either). Greg Clark has got to the nub of it. Hope to hear the detail soon. BBC News - Coronavirus: UK urged to pay for workers' wages https://t.co/G4qMgOzs4s	Informative/Educational	Informative/Educational	Personal stories/statements	Personal stories/statements	Informative/Educational
263047	2231837458	World #obesityday - just another day really as world is struggling to fight COVID19 pandemic ignoring #Obesity Epidemic? Is obesity is a social or clinical condition or both? I don't know the answer. Could someone help please? @ESPGHANSociety @BSPGHAN @NASPGHAN	Advocacy	Opportunistic	Advocacy	Personal stories/statements	Opportunistic
757715	455875226	Is a life any less worthwhile if it‚Äôs an old person? What about their contribution to society &amp; the people they have helped &amp; loved throughout their life? Covid-19 treatment should be for everyone @piersmorgan	Advocacy	Personal stories/statements	Advocacy	Personal stories/statements	shock/disgust/Fear based
843650	141929557	First coronavirus death in Nigeria.. üò≠	Informative/Educational	Informative/Educational	Informative/Educational	Personal stories/statements	Informative/Educational
386998	16781292	@LinaHidalgoTX I just watched your interview on CNN here in UK. What you say makes sense. No way should you send kids back to school with 1000 new cases of Covid-19 a day. R needs to be below 1 and falling. @GovAbbott and @realDonaldTrump are not scientists.	shock/disgust/Fear based	Personal stories/statements	shock/disgust/Fear based	Advocacy	Personal stories/statements
480049	1601683238	@NeilClark66 As this COVID -19 spreads further through UK everybody is going to have a family member or somebody they know of who has had contact with someone who has tested for COVID-19 there Neil	Personal stories/statements	Personal stories/statements	Personal stories/statements	Personal stories/statements	Personal stories/statements
229139	1.34e+18	Actual deaths in the UK have been below average for two months. Now, in a few months time it's possible that the excess deaths will be cancelled out by the below average death rate. So, what pandemic?	shock/disgust/Fear based	Informative/Educational	shock/disgust/Fear based	Personal stories/statements	Personal stories/statements
225601	9.69e+17	#NegativeThursday üòÅ Coach Mark is forward to a great finish to Summer 1 at Fulwood St Peter‚Äôs &amp; @PrimaryHarris later today... not so much his first COVID-19 vaccination though üòß https://t.co/VnFnEKddDp	Personal stories/statements	Opportunistic	shock/disgust/Fear based	Personal stories/statements	Opportunistic
502385	8463142	Coronavirus Daily Update: As at 04 Dec 2020, in the Isle of Man there have been 370 confirmed cases. #coronavirus #iom #coronaupdate https://t.co/WNfsczfk7J	Informative/Educational	Informative/Educational	Informative/Educational	Informative/Educational	Informative/Educational
227710	359834445	@JamesMelville This tweet surely supports the lockdowns you have spent all your time opposing. Instead of getting angry about a pandemic, why not focus your energy on being outraged at a woefully underfunded, under resourced health care system?	shock/disgust/Fear based	shock/disgust/Fear based	shock/disgust/Fear based	shock/disgust/Fear based	shock/disgust/Fear based
72114	29216197	@afalli @ChifeDr Compounded by citizens who didn‚Äôt heed the warning early enough to practice social distancing	Personal stories/statements	Personal stories/statements	Personal stories/statements	Personal stories/statements	shock/disgust/Fear based
195847	279475255	Case numbers highest for 6 months. Voluntary social distancing &amp; mask wearing. Track &amp; trace pinging people like there‚Äôs no tomorrow. Hospitalisations predicted to hit 2000 a day later this month. Great for business, Boris. Remind me, is this fuck up number 6, 9 or 15? #COVID19	shock/disgust/Fear based	shock/disgust/Fear based	shock/disgust/Fear based	shock/disgust/Fear based	shock/disgust/Fear based
623466	302305039	Sport, lockdown, target setting and mental health from sport psychologist @noelbrickie https://t.co/Y1cwnJwBLo	Informative/Educational	Opportunistic	Informative/Educational	Informative/Educational	Informative/Educational
22860	2243512769	Thank you my gorg, deffo have to meet once we‚Äôre out of quarantine !! And oh girl I‚Äôve been drinking since 11 this morning ahhah, love ya xxx https://t.co/7Boxlwtmwf	Personal stories/statements	Personal stories/statements	Personal stories/statements	Personal stories/statements	Personal stories/statements
198965	7.69e+17	‚ÄúAntenatal and maternity services for expectant parents have been consistently reported as being disproportionately affected by social distancing requirements put in place worldwide‚Äù https://t.co/1yQhG4Ebgs	Informative/Educational	Informative/Educational	Informative/Educational	Personal stories/statements	Informative/Educational
250749	3648257653	This China https://t.co/cJGNehyPpe https://t.co/QFAP3A9Sr9	Not enough info	Not enough info	Not enough info	Not enough info	Not enough info
139585	851474124	First confirmed coronavirus case identified in the US https://t.co/dsxp2HjAYB	Informative/Educational	Informative/Educational	Informative/Educational	Informative/Educational	Informative/Educational
149657	8.47e+17	‚òùÔ∏èUnplanned #5k runs are always fun!üòÄ‚ù§üíôüèÉ‚Äç‚ôÇÔ∏èü§∫üí™üåÑüíØ #runwithandy #covid19 #runr #MarchMadness #coronavirus #ukrunchat #active #snood #healthiswealth #trailrun #brent #nature #loverunning #fitness2me #lockdownlondon #keepfit #thursdaythoughts #training #theonlywayisthrough https://t.co/5BPQxVuqVx	Personal stories/statements	Opportunistic	Personal stories/statements	Personal stories/statements	Opportunistic
864075	187516575	We need to quarantine everyone arriving in #Ireland before a vaccine resistant #coronavirus arrives üò¨üëá https://t.co/BvsM2MApog	Advocacy	Personal stories/statements	shock/disgust/Fear based	Personal stories/statements	Advocacy
14468	2869758489	@ThelmaChen Wish you both well throughout the pandemic	Personal stories/statements	Personal stories/statements	Personal stories/statements	Personal stories/statements	Personal stories/statements
485800	2964577995	Trip to Poland cancelled due to quarantine restrictions in place now :( #damnyou	Personal stories/statements	Personal stories/statements	shock/disgust/Fear based	shock/disgust/Fear based	shock/disgust/Fear based
403790	8.2e+17	Oh I can‚Äôt wait to see how social distancing gets thrown out the window this weekend. We all know that alcohol doesn‚Äôt lead to sensible judgements in both decisions and gauging distance.	shock/disgust/Fear based	Personal stories/statements	shock/disgust/Fear based	shock/disgust/Fear based	shock/disgust/Fear based
321681	216843116	I think this is an important and emotionally intelligent thing to consider as we emerge through the final stages of the pandemic https://t.co/HYZlPckayg	Personal stories/statements	Informative/Educational	Personal stories/statements	Personal stories/statements	Personal stories/statements
719825	61744591	Heathrow‚Äôs website confirms no checks on arriving passengers https://t.co/GPwxNw1did wow!	Informative/Educational	Informative/Educational	shock/disgust/Fear based	Personal stories/statements	Informative/Educational
70323	210031825	#andratuttobene ‚ù§Ô∏è love from #rome to #leeds during #coronavirus time https://t.co/YyQEE1qn8f	Not enough info	Opportunistic	Not enough info	Not enough info	Not enough info
42127	351860076	Tokyo Olympics &amp; coronavirus: Lord Coe says too early to decide on cancellation - https://t.co/2mCdrRvZ04	Informative/Educational	Personal stories/statements	Informative/Educational	Informative/Educational	Informative/Educational
707217	342909727	Confirmation received this week that the @WestCheshireLge cup finals for season 2019/20 will be played w/c 10th August. COVID-19 and lockdown permitting... @HelsbyFC face @Marinefcressies in the WCL Shield final; should be a great contest after two cracking games in the league üèÜ	Informative/Educational	Informative/Educational	Personal stories/statements	Informative/Educational	Informative/Educational
857690	1380369810	@SeamusDuke @coronavirus Imagine what Carrick-on-Shannon and Salthill were like with massive funerals and weddings on.	shock/disgust/Fear based	Personal stories/statements	shock/disgust/Fear based	Personal stories/statements	Personal stories/statements
552379	601122490	Remember everyone social distancing is the key to get rid of Covid19 but ok to chase someone with a 4 year old child‚Äôs welfare https://t.co/RPSuCQ6fTk	Personal stories/statements	Personal stories/statements	shock/disgust/Fear based	shock/disgust/Fear based	Personal stories/statements
347224	20980415	Two leaders both addressing their people‚Äôs one, is claiming a global pandemic is in its dying throws, the other is baiting the globe to respond to his expansion plans. How we respond will define whether we‚Äôll feel safe in our public health and national security #Johnson #Putin	shock/disgust/Fear based	Personal stories/statements	shock/disgust/Fear based	Personal stories/statements	Personal stories/statements
43455	20280575	#Robots are employed to offer services to people in quarantine amid the #coronavirus fight in China. #FightVirus #Innovation https://t.co/PRCt2pJC62	Informative/Educational	Informative/Educational	Informative/Educational	Personal stories/statements	Informative/Educational
494478	23506092	My daily walk to work usually yielded a solid 10,000 steps. Here is my pandemic year in steps: January: optimistic, April: full lockdown, some rallying in May, followed by 3 months of furlough, come December: limping to the finish line. Here‚Äôs some pensive NHM scenes #mood https://t.co/LWuiVjWRXB	Personal stories/statements	Personal stories/statements	Personal stories/statements	Personal stories/statements	Personal stories/statements
848056	21802588	Another surreal, unprecedented day yesterday. Again, The @IrishTimes continues no matter what ... produced from the far-flung corners of Ireland. Here is a message from our Editor Paul O'Neill #coronavirus https://t.co/rqfx6QfXWw https://t.co/FIz7weWxR4	Opportunistic	Opportunistic	shock/disgust/Fear based	Personal stories/statements	Informative/Educational
698371	43873992	BBC Scotland news: Lockdown Easter egg rolling at home in Edinburgh #lockdown #Easter #Eastereggs #rollingeggs #coronavirusuk #Covid_19 #children #Edinburgh #Scotland #bbcnews https://t.co/8Pq4ro0fi0	Informative/Educational	Opportunistic	Informative/Educational	Personal stories/statements	Informative/Educational
326277	233670216	@junodawson Fri 17 Dec, 10.30-14.30 ‚Äì St Peters Church, York Place, BN1 4GU. Sat 18 Dec, 10.30-13.30 ‚Äì The Bevvy, 50 Hillside, Moulsecoomb, BN2 4TF. This info is from https://t.co/gGItX85xvb. It says check they're doing boosters before going. Hope you get on ok. (2/2)	Personal stories/statements	Informative/Educational	Informative/Educational	Personal stories/statements	Informative/Educational
657331	19776354	COVID-19 has not decimated industry or economics, or it is too early to tell, say our panelists. Again, relationships are important and what will help university and industry weather this crisis, says Stefan √ñstlund #THEglobalimpact @THEworldunirank	Informative/Educational	Informative/Educational	Informative/Educational	Informative/Educational	Informative/Educational
130473	134048471	Coronavirus is spreading all over the world and we've got to act fast to stop it -- it‚Äôs time for a global response! Sign now https://t.co/CyExmDoDcV	Advocacy	Advocacy	Advocacy	Advocacy	Advocacy
271771	2192630997	He commented about the choice of headline, not the content. No one disputes that children do indeed get Covid. Despite this, they are not the primary-or even particularly important drivers of the pandemic-hence comment about ethnicity, living conditions, socioeconomic status etc https://t.co/GVMNkEpiON	Personal stories/statements	Personal stories/statements	Personal stories/statements	Personal stories/statements	Personal stories/statements
387754	121375054	About time. Coronavirus: Face coverings to become mandatory in English shops https://t.co/sPNMou4ryx	Informative/Educational	Personal stories/statements	Informative/Educational	Advocacy	Informative/Educational
191939	1.3e+18	Altered in the last few days. Ask yourself, why would they do that. Are you awake yet? https://t.co/ZsqBgPYXzi	Not enough info	Personal stories/statements	Not enough info	Not enough info	Opportunistic
266869	1.22e+18	Tomorrow I‚Äôll be interviewing @fmwales for @gtfm1079, asking a range of questions from Covid-19 restrictions to infrastructure in the #CynonValley. https://t.co/IOOiAPxrF0	Personal stories/statements	Personal stories/statements	Informative/Educational	Informative/Educational	Informative/Educational
197710	20871653	@AndrewStoneman Ah, I see they‚Äôre taking part in a pilot scheme, whereby they will be tested daily and so do not have to quarantine. Lucky them.	Personal stories/statements	Personal stories/statements	Personal stories/statements	Personal stories/statements	Personal stories/statements
827535	9.38e+17	@simongrabowski @brenos100 @philipnolan1 Wasn‚Äôt it such a wonderful trip! Great memories of yourself, Ola, and all the gang. We‚Äôll be so appreciative of the joy of travel on the other side of #Covid_19	Personal stories/statements	Personal stories/statements	Personal stories/statements	Personal stories/statements	Personal stories/statements
539623	1119419749	@GMB please are going to be allowed to start meeting up in small groups so #government say! People wouldn‚Äôt keep social distancing on #beeches so it wont happen anywhere else. This will create a second peak of this virus #covid19uk a frightening thought !!!	shock/disgust/Fear based	Personal stories/statements	shock/disgust/Fear based	shock/disgust/Fear based	shock/disgust/Fear based
235965	461041768	So guess that‚Äôs small businesses recovering from a pandemic stuffed as we go into several weeks of political navel gazingüòûüò°ü§¨ https://t.co/PjE8eEwIsm	shock/disgust/Fear based	shock/disgust/Fear based	shock/disgust/Fear based	shock/disgust/Fear based	shock/disgust/Fear based
122912	611120288	My uncle teaches in uae and just sent me this! #covid19UK https://t.co/UkUTrUSD50	Personal stories/statements	Personal stories/statements	Not enough info	Personal stories/statements	Personal stories/statements
472304	18065631	@MicroBizGirl @StayInRunswick @GOVUK This map showing areas of tiered lockdown is useful even more so as of today https://t.co/nCpDRtbylk	Informative/Educational	Personal stories/statements	Informative/Educational	Informative/Educational	Informative/Educational
673799	288298992	These two are such fun üíú @wiltshirepolice should be so proud, they brighten up everyone's day üíúüíúüíú #brilliant #funny #community #appreciate #StayHomeSaveLives #Covid_19 https://t.co/e7FSnlf3kk	Personal stories/statements	Opportunistic	Personal stories/statements	Personal stories/statements	Not enough info
24746	215721334	Missing this rite now #Beaches #FreshAir #Covid_19 https://t.co/NHjxQszpdP	Personal stories/statements	Personal stories/statements	Personal stories/statements	Personal stories/statements	Not enough info
651790	73672052	üíæ ‚ìà‚ìÄ‚ìé ‚ìâ‚í∫‚í∏‚íΩ You can now order food through Instagram - https://t.co/4swfuimbhP	Opportunistic	Opportunistic	Informative/Educational	Opportunistic	Opportunistic
458657	4224714808	@Natalie_Scala Once this covid-19 is out of we'll have to have a twice monthly swim catch up	Personal stories/statements	Personal stories/statements	Personal stories/statements	Personal stories/statements	Personal stories/statements
394741	9.23e+17	Don‚Äôt forget the breakfast show oh and shock Hoey 3 #pubs close due to #coronavirus the #media bollox again and you can‚Äôt have an opinion about anything https://t.co/gUlll1gBid	Personal stories/statements	Personal stories/statements	shock/disgust/Fear based	Personal stories/statements	shock/disgust/Fear based
682196	419740005	@LeilaBonce @CbitGerard @cbituk And social distancing means we often walk in the road - and feel relaxed by relative lack of traffic	Personal stories/statements	Personal stories/statements	Personal stories/statements	Personal stories/statements	Personal stories/statements
300632	29415638	I can‚Äôt easily get beyond the thought that, but for the pandemic, #Trump would have been returned as President of the USA. And the horrors would that have brought to the whole world.	Personal stories/statements	Personal stories/statements	shock/disgust/Fear based	shock/disgust/Fear based	Personal stories/statements
261531	20713581	@natashameikle But what about 55 in 9yrs - tht alone grants immunisation and validates a right knees up with gettin the face painters back in a priority ü§∑üèª‚Äç‚ôÇÔ∏è surely history will hold tht in higher standing than the 2020 global pandemic	Personal stories/statements	Advocacy	Not enough info	Personal stories/statements	Opportunistic
52495	125816653	I don‚Äôt know how I‚Äôm gonna cope in self isolation now. https://t.co/MQEMwFwrwF	Personal stories/statements	Personal stories/statements	shock/disgust/Fear based	shock/disgust/Fear based	Personal stories/statements
420550	8.88e+17	Guidance on searching for archaeological finds in England during COVID-19 https://t.co/fGDIaNhgh9 Updated: 10th September 2020 by @GOVUK	Informative/Educational	Informative/Educational	Informative/Educational	Informative/Educational	Informative/Educational
778904	16474781	Two more inquiries are to begin Govt Equalities Office: review into govt response to inequalities in Covid infection and death rates EHRC review into racial inequalities, addressing health/death rates and social &amp; economic impacts of pandemic https://t.co/rDehBdT54V https://t.co/Q0RByDzxbU	Informative/Educational	Informative/Educational	Informative/Educational	Informative/Educational	Informative/Educational
