# Supplementary material for: COVID-19 Public Health Communication on X (Formerly Twitter): Cross-Sectional Study of Message Type, Sentiment, and Source
Source: JMIR Form Res. 2025 Mar 19;9:e59687. doi: 10.2196/59687 (PMC11939021; doi:10.2196/59687)
Supplement: Multimedia Appendix 4 [file formative-v9-e59687-s004.xlsx]

## Sheet: Sheet1
	Statistical Analysis Results
	ZINB with sentiment inflated
	Count model coefficients (negbin with log link):	HP	HI	Artist	Charity	Journalist	Influencer	K Person	Politician	Sports	Teacher	Uni/ Res
	(Intercept)	-4.8811	-5.38215	-5.41341	-5.57529	-5.97232	-6.93821	-5.56534	-5.77279	-5.44623	-5.44442	-5.31729
	message_classificationAdvocacy	0.243779	0.08008	0.10583	0.53629	0.313708	1.95754	1.22412	0.556807	0.07122	0.73165	0.963699
	message_classificationHumour	0.183274	0.04606	-0.03315	0.15111	0.45791	1.41216	1.99534	1.07373	-0.20489	0.36461	0.678854
	message_classificationOpportunistic	-0.137275	-0.76687	-0.58806	0.34903	0.35496	0.217573	0.45809	-0.016553	0.22817	0.28543	1.01923
	message_classificationPersonal stories/statements	0.521199	0.78174	0.19061	0.70054	0.894927	1.5662	0.93485	0.706848	0.41478	0.58404	0.65786
	message_classificationshock/disgust/Fear based	-0.231729	-0.04355	0.99008	0.71499	0.192682	0.964204	0.04011	0.254356	-0.0793	0.08034	0.160917
	sentiment_labelNegative	0.810676	-0.2765	0.34285	0.26201	0.153215	0.013383	0.29998	0.236764	0.37017	0.1559	-0.005782
	sentiment_labelPositive	0.953587	0.84421	0.4848	0.49568	0.730188	0.544104	0.52666	0.433554	0.73789	0.49994	0.394943
	Log(theta)	-1.1796	-0.98549	-1.38932	-1.01415	-1.17051	-1.3788	-1.10806	-1.06954	-0.7482	-1.07949	-1.20446
	Zero-inflation model coefficients (binomial with logit link):	HP	HI	Artist	Charity	Journalist	Influencer	K Person	Politician	Sports	Teacher	Uni/ Res
	(Intercept)	-17.043	-18.906	-16.274	-15.385	-19.396	-19.693	-19.535	-16.981	-19.985	-16.613	-15.959
	sentiment_labelNegative	-0.144	-1.657	-0.2614	12.05	-3.053	-2.077	-4.292	-1.335	-0.6186	2.358	-1.111
	sentiment_labelPositive	-1.062	-2.882	-0.8285	-4.614	-1.489	-2.59	-2.608	-3.024	-3.9925	1.194	-2.25
